# Supplementary material for: Prevalence and phenotypic impact of rare potentially damaging variants in autism spectrum disorder
Source: Mol Autism. 2021 Oct 6;12:65. doi: 10.1186/s13229-021-00465-3 (PMC8495954; doi:10.1186/s13229-021-00465-3)
Supplement: Supplementary file 1 — Additional file 1: Table S1. List of genes used for the analysis of potentially damaging SNV [file 13229_2021_465_MOESM1_ESM.xlsx]

## Sheet: Info
Table S1. List of genes used for the analysis of potentially damaging SNV
Abbreviations:
	ASC102: 102 genes identified by the Autism Sequencing Consortium (ASC) [1]
	DD94: 94 genes reported in the Deciphering Developmental Disorders study in 2017 [2]
	G2P DD - Radboud: G2P DD - gene2phenotype (G2P) Developmental Disorders (DD) panel [3] downloaded from [4], and the Radboud University Medical Center intellectual disability gene panel (version DG 2.18), downloaded from [5] on January 26, 2021
	1:Included/2:Not included
References:
	[1] Satterstrom FK, Kosmicki JA, Wang J, Breen MS, De Rubeis S, An J-Y, et al. Large-Scale Exome Sequencing Study Implicates Both Developmental and Functional Changes in the Neurobiology of Autism. Cell. 2020;180:568–84.e23.
	[2] Deciphering Developmental Disorders Study. Prevalence and architecture of de novo mutations in developmental disorders. Nature. 2017;23;542(7642):433–8.
	[3] Thormann A, Halachev M, McLaren W, Moore DJ, Svinti V, Campbell A, et al. Flexible and scalable diagnostic filtering of genomic variants using G2P with Ensembl VEP. Nat Commun. 2019;10(1):2373.
	[4] gene2phenotype [Internet]. [cited 2021 January 26]. Available from: https://www.ebi.ac.uk/gene2phenotype/downloads
	[5] Radboud University Medical Center intellectual disability gene panel (version DG 2.18) [Internet]. [cited 2021 January 26]. Available from: https://www.radboudumc.nl/en/patientenzorg/onderzoeken/exome-sequencing-diagnostics/exomepanelspreviousversions/exomepanelspreviousversions/intellectual-disability

## Sheet: Data
Genes	DD94	G2P DD - Radboud	ASC102
ANKRD11	1	1	1
ARID1B	1	1	1
KMT2A	1	1	0
DDX3X	1	1	0
ADNP	1	1	1
MED13L	1	1	1
DYRK1A	1	1	1
EP300	1	1	0
SCN2A	1	1	1
SETD5	1	1	1
KCNQ2	1	1	0
MECP2	1	1	0
SYNGAP1	1	1	1
ASXL3	1	1	1
SATB2	1	1	0
TCF4	1	1	1
CDK13	1	1	0
CREBBP	1	1	1
DYNC1H1	1	1	1
FOXP1	1	1	1
PPP2R5D	1	1	1
PURA	1	1	0
CTNNB1	1	1	1
KAT6A	1	1	0
SMARCA2	1	1	0
STXBP1	1	1	1
EHMT1	1	1	0
ITPR1	1	1	0
KAT6B	1	1	0
NSD1	1	1	1
SMC1A	1	1	0
TBL1XR1	1	1	1
CASK	1	1	0
CHD2	1	1	1
CHD4	1	1	0
HDAC8	1	1	0
USP9X	1	1	0
WDR45	1	1	0
AHDC1	1	1	0
CSNK2A1	1	1	0
GNAI1	1	1	1
GNAO1	1	1	0
HNRNPU	1	1	0
KANSL1	1	1	0
KIF1A	1	1	0
MEF2C	1	1	0
PACS1	1	1	0
SLC6A1	1	1	1
CNOT3	1	1	0
CTCF	1	1	0
EEF1A2	1	1	0
FOXG1	1	1	0
GATAD2B	1	1	0
GRIN2B	1	1	1
IQSEC2	1	1	0
POGZ	1	1	1
PUF60	1	1	0
SCN8A	1	1	0
TCF20	1	1	1
BCL11A	1	1	1
BRAF	1	1	0
CDKL5	1	1	0
NFIX	1	1	0
PTPN11	1	1	0
AUTS2	1	1	0
CHAMP1	1	1	0
CNKSR2	1	1	0
DNM1	1	1	0
KCNH1	1	1	0
NAA10	1	1	0
PPM1D	1	1	0
ZBTB18	1	1	0
ZMYND11	1	1	0
ASXL1	1	1	0
COL4A3BP	1	0	0
KCNQ3	1	1	1
MSL3	1	1	0
MYT1L	1	1	1
PDHA1	1	1	0
PPP2R1A	1	1	0
SMAD4	1	1	0
TRIO	1	1	0
WAC	1	1	1
CHD8	1	1	1
GABRB3	1	1	1
KDM5B	1	1	1
PTEN	1	1	1
QRICH1	1	1	0
SET	1	1	0
ZC4H2	1	1	0
ALG13	1	1	0
SCN1A	1	1	1
SUV420H1	1	0	1
SLC35A2	1	1	0
ABCC9	0	1	0
ACTB	0	1	0
ACTG1	0	1	0
ACTL6B	0	1	0
ACVR1	0	1	0
ADAR	0	1	0
AFF4	0	1	0
AFG3L2	0	1	0
AKT3	0	1	0
ALDH18A1	0	1	0
ALX4	0	1	0
ANKH	0	1	0
AP2M1	0	1	0
ARCN1	0	1	0
ARHGAP31	0	1	0
ARID1A	0	1	0
ARID2	0	1	0
ASH1L	0	1	1
ASXL2	0	1	0
ATAD3A	0	1	0
ATN1	0	1	0
ATP1A1	0	1	0
ATP1A2	0	1	0
ATP1A3	0	1	0
ATP6V1A	0	1	0
ATP6V1B2	0	1	0
BCL11B	0	1	0
BPTF	0	1	0
BRPF1	0	1	0
BRSK2	0	1	0
CACNA1A	0	1	0
CACNA1C	0	1	0
CACNA1D	0	1	0
CACNA1E	0	1	1
CACNA1G	0	1	0
CAMK2A	0	1	0
CAMK2B	0	1	0
CAMK2G	0	1	0
CAMTA1	0	1	0
CBL	0	1	0
CCND2	0	1	0
CCNK	0	1	0
CDC42	0	1	0
CDC42BPB	0	1	0
CDH15	0	1	0
CDK8	0	1	0
CDON	0	1	0
CHD1	0	1	0
CHD3	0	1	0
CHD7	0	1	0
CHRNA4	0	1	0
CIC	0	1	0
CLTC	0	1	0
CNNM2	0	1	0
CNOT1	0	1	0
COG4	0	1	0
COL4A1	0	1	0
COL4A2	0	1	0
CSNK2B	0	1	0
CTBP1	0	1	0
CTNND2	0	1	0
CUX1	0	1	0
CUX2	0	1	0
CYFIP2	0	1	0
DDX6	0	1	0
DEAF1	0	1	1
DEPDC5	0	1	0
DHDDS	0	1	0
DHX30	0	1	0
DIP2B	0	1	0
DLG4	0	1	0
DMPK	0	1	0
DNMT3A	0	1	1
DPF2	0	1	0
EBF3	0	1	0
EED	0	1	0
EFTUD2	0	1	0
EMC1	0	1	0
EMX2	0	1	0
EZH2	0	1	0
FBXO11	0	1	0
FGF12	0	1	0
FGF14	0	1	0
FGFR1	0	1	0
FGFR2	0	1	0
FGFR3	0	1	0
FOXJ1	0	1	0
FOXP2	0	1	1
GABBR2	0	1	0
GABRA1	0	1	0
GABRB2	0	1	1
GABRG2	0	1	0
GCH1	0	1	0
GFAP	0	1	1
GJA1	0	1	0
GJC2	0	1	0
GLI2	0	1	0
GLI3	0	1	0
GLUD1	0	1	0
GNAS	0	1	0
GNB1	0	1	0
GRIA4	0	1	0
GRID2	0	1	0
GRIN1	0	1	0
GRIN2A	0	1	0
GRIN2D	0	1	0
HCN1	0	1	0
HDAC4	0	1	0
HECW2	0	1	0
HESX1	0	1	0
HIVEP2	0	1	0
HNRNPK	0	1	0
HPD	0	1	0
HRAS	0	1	0
IFIH1	0	1	0
IGF1R	0	1	0
IRF2BPL	0	1	1
JAG1	0	1	0
KCNA2	0	1	0
KCNB1	0	1	0
KCNC1	0	1	0
KCNC3	0	1	0
KCNJ11	0	1	0
KCNJ6	0	1	0
KCNK4	0	1	0
KCNMA1	0	1	1
KCNQ5	0	1	0
KCNT1	0	1	0
KDM1A	0	1	0
KDM3B	0	1	0
KDM6B	0	1	1
KIDINS220	0	1	0
KIF11	0	1	0
KIF2A	0	1	0
KIF5C	0	1	0
KLF7	0	1	0
KMT2B	0	1	0
KMT2C	0	1	1
KMT2D	0	1	0
KMT2E	0	1	1
KMT5B	0	1	0
KRAS	0	1	0
LRP2	0	1	0
LZTR1	0	1	0
MAB21L2	0	1	0
MACF1	0	1	0
MAF	0	1	0
MAP2K1	0	1	0
MAP2K2	0	1	0
MAPK8IP3	0	1	0
MAST1	0	1	0
MBD5	0	1	1
MED13	0	1	0
MEIS2	0	1	0
MN1	0	1	0
MTOR	0	1	0
MYCN	0	1	0
MYH9	0	1	0
NAA15	0	1	0
NACC1	0	1	1
NALCN	0	1	0
NBEA	0	1	0
NEDD4L	0	1	0
NF1	0	1	0
NFIA	0	1	0
NFIB	0	1	0
NIPBL	0	1	0
NKX2-1	0	1	0
NOVA2	0	1	0
NR2F1	0	1	0
NR4A2	0	1	0
NRAS	0	1	0
NRXN1	0	1	1
NSD2	0	1	0
NTRK2	0	1	0
NUS1	0	1	0
ODC1	0	1	0
OTX2	0	1	0
PACS2	0	1	0
PAFAH1B1	0	1	0
PAK1	0	1	0
PAX6	0	1	0
PAX8	0	1	0
PBX1	0	1	0
PCGF2	0	1	0
PDE4D	0	1	0
PHACTR1	0	1	0
PHF21A	0	1	1
PHIP	0	1	0
PIK3CA	0	1	0
PIK3R2	0	1	0
PLXND1	0	1	0
POLR2A	0	1	0
POU3F3	0	1	0
PPP1CB	0	1	0
PPP1R12A	0	1	0
PPP2CA	0	1	0
PPP3CA	0	1	0
PRKAR1A	0	1	0
PRR12	0	1	1
PSMD12	0	1	0
PTCH1	0	1	0
PTDSS1	0	1	0
RAB11B	0	1	0
RAC1	0	1	0
RAC3	0	1	0
RAD21	0	1	0
RAF1	0	1	0
RAI1	0	1	1
RALA	0	1	0
RARB	0	1	0
RBFOX1	0	1	0
RBPJ	0	1	0
RERE	0	1	0
RHOBTB2	0	1	0
RIT1	0	1	0
RNF13	0	1	0
ROR2	0	1	0
RORA	0	1	0
RPS19	0	1	0
SALL1	0	1	0
SAMD9	0	1	0
SCN1B	0	1	0
SCN3A	0	1	0
SETBP1	0	1	0
SETD1A	0	1	0
SETD1B	0	1	0
SETD2	0	1	0
SHANK2	0	1	1
SHANK3	0	1	1
SHH	0	1	0
SHOC2	0	1	0
SIK1	0	1	0
SIN3A	0	1	1
SIX3	0	1	0
SKI	0	1	1
SLC1A2	0	1	0
SLC25A24	0	1	0
SLC2A1	0	1	0
SMARCA4	0	1	0
SMARCB1	0	1	0
SMARCC2	0	1	1
SMARCD1	0	1	0
SMARCE1	0	1	0
SMC3	0	1	0
SNAP25	0	1	0
SNRPB	0	1	0
SON	0	1	0
SOS1	0	1	0
SOX10	0	1	0
SOX11	0	1	0
SOX2	0	1	0
SOX4	0	1	0
SOX5	0	1	0
SPAST	0	1	1
SPECC1L	0	1	0
SPOP	0	1	0
SPRED1	0	1	0
SPTAN1	0	1	0
SPTBN2	0	1	0
SRCAP	0	1	0
STAG1	0	1	0
STX1B	0	1	0
SUPT16H	0	1	0
SUZ12	0	1	0
SYNCRIP	0	1	0
SYT1	0	1	0
TANC2	0	1	0
TAOK1	0	1	1
TBR1	0	1	1
TBX1	0	1	0
TCF7L2	0	1	1
TET3	0	1	0
TFAP2A	0	1	0
TGFBR1	0	1	0
TGIF1	0	1	0
TINF2	0	1	0
TLK2	0	1	1
TMEM106B	0	1	0
TMEM63A	0	1	0
TNRC6B	0	1	0
TRAF7	0	1	1
TRIM8	0	1	0
TRIP12	0	1	1
TRPM3	0	1	0
TRRAP	0	1	0
TSC1	0	1	0
TSC2	0	1	0
TUBA1A	0	1	0
TUBB	0	1	0
TUBB2A	0	1	0
TUBB2B	0	1	0
TUBB3	0	1	0
TUBB4A	0	1	0
TUBG1	0	1	0
TWIST1	0	1	0
UBTF	0	1	0
USP7	0	1	0
VAMP2	0	1	0
WASF1	0	1	0
WDFY3	0	1	0
WDR26	0	1	0
WDR37	0	1	0
WFS1	0	1	0
YWHAG	0	1	0
YY1	0	1	0
ZBTB20	0	1	0
ZEB2	0	1	0
ZIC1	0	1	0
ZIC2	0	1	0
ZMIZ1	0	1	0
ZNF148	0	1	0
ZNF292	0	1	0
ZNF462	0	1	0
ZSWIM6	0	1	0
ABCD1	0	1	0
ACSL4	0	1	0
AFF2	0	1	0
AIFM1	0	1	0
AMER1	0	1	0
AP1S2	0	1	0
ARHGEF6	0	1	0
ARHGEF9	0	1	0
ARSL	0	1	0
ARX	0	1	0
ATP6AP2	0	1	0
ATP7A	0	1	0
ATRX	0	1	0
BCAP31	0	1	0
BCOR	0	1	0
BCORL1	0	1	0
BRWD3	0	1	0
CCDC22	0	1	0
CLCN4	0	1	0
CLIC2	0	1	0
CUL4B	0	1	0
DCX	0	1	0
DKC1	0	1	0
DLG3	0	1	0
DMD	0	1	0
EBP	0	1	0
EIF2S3	0	1	0
FGD1	0	1	0
FLNA	0	1	0
FMR1	0	1	0
FRMPD4	0	1	0
FTSJ1	0	1	0
GDI1	0	1	0
GK	0	1	0
GPC3	0	1	0
GPC4	0	1	0
GRIA3	0	1	0
HCCS	0	1	0
HCFC1	0	1	0
HNRNPH2	0	1	0
HPRT1	0	1	0
HSD17B10	0	1	0
HUWE1	0	1	0
IDS	0	1	0
IGBP1	0	1	0
IKBKG	0	1	0
IL1RAPL1	0	1	0
KDM5C	0	1	0
KDM6A	0	1	0
KIF4A	0	1	0
KLHL15	0	1	0
L1CAM	0	1	0
LAMP2	0	1	0
LAS1L	0	1	0
MAOA	0	1	0
MED12	0	1	0
MID1	0	1	0
NDP	0	1	0
NDUFA1	0	1	0
NEXMIF	0	1	0
NHS	0	1	0
NKAP	0	1	0
NLGN3	0	1	0
NLGN4X	0	1	0
NONO	0	1	0
NSDHL	0	1	0
OCRL	0	1	0
OFD1	0	1	0
OGT	0	1	0
OPHN1	0	1	0
OTC	0	1	0
PAK3	0	1	0
PCDH19	0	1	0
PGK1	0	1	0
PHF6	0	1	0
PHF8	0	1	0
PIGA	0	1	0
PLP1	0	1	0
POLA1	0	1	0
PORCN	0	1	0
PQBP1	0	1	0
PRPS1	0	1	0
PTCHD1	0	1	0
RAB39B	0	1	0
RBM10	0	1	0
RLIM	0	1	0
RNF113A	0	1	0
RPL10	0	1	0
RPS6KA3	0	1	0
SLC16A2	0	1	0
SLC6A8	0	1	0
SLC9A6	0	1	0
SLC9A7	0	1	0
SMS	0	1	0
SOX3	0	1	0
SRPX2	0	1	0
STAG2	0	1	0
SYN1	0	1	0
SYP	0	1	0
TAF1	0	1	0
THOC2	0	1	0
TIMM8A	0	1	0
TSPAN7	0	1	0
UBE2A	0	1	0
UPF3B	0	1	0
USP27X	0	1	0
ZDHHC9	0	1	0
ZNF711	0	1	0
H1-4	0	1	0
CERT1	0	1	0
H4C3	0	1	0
ANK2	0	1	1
CCDC78	0	1	0
CDH2	0	1	0
CDK19	0	1	0
CLCN6	0	1	0
COX7B	0	1	0
CUL3	0	1	0
DLL1	0	1	0
DNM1L	0	1	0
EIF2AK1	0	1	0
EIF2AK2	0	1	0
FANCB	0	1	0
FBXW11	0	1	0
GMNN	0	1	0
GRIA2	0	1	1
HK1	0	1	0
HNRNPH1	0	1	0
HNRNPR	0	1	0
JARID2	0	1	0
KCNN3	0	1	0
KCNT2	0	1	0
LAGE3	0	1	0
LMNB1	0	1	0
LMNB2	0	1	0
MAP3K7	0	1	0
MIR17HG	0	1	0
MORC2	0	1	0
MYH3	0	1	0
NDUFB11	0	1	0
PRKD1	0	1	0
PRRT2	0	1	0
RAB11A	0	1	0
RPS23	0	1	0
RRAS2	0	1	0
SMO	0	1	0
SOX6	0	1	0
TFE3	0	1	0
TGFBR2	0	1	0
THRA	0	1	0
TM4SF20	0	1	0
YAP1	0	1	0
GIGYF1	0	0	1
DSCAM	0	0	1
SRPR	0	0	1
RORB	0	0	1
DPYSL2	0	0	1
AP2S1	0	0	1
PAX5	0	0	1
MKX	0	0	1
MAP1A	0	0	1
CELF4	0	0	1
PHF12	0	0	1
TM9SF4	0	0	1
LDB1	0	0	1
EIF3G	0	0	1
PHF2	0	0	1
KIAA0232	0	0	1
VEZF1	0	0	1
ZMYND8	0	0	1
SATB1	0	0	1
RFX3	0	0	1
PPP5C	0	0	1
TRIM23	0	0	1
ELAVL3	0	0	1
LRRC4C	0	0	1
CACNA2D3	0	0	1
NUP155	0	0	1
NR3C2	0	0	1
PTK7	0	0	1
PPP1R9B	0	0	1
HDLBP	0	0	1
UBR1	0	0	1
TEK	0	0	1
CORO1A	0	0	1
HECTD4	0	0	1
NCOA1	0	0	1
DIP2A	0	0	1
