# Supplementary material for: Prevalence and phenotypic impact of rare potentially damaging variants in autism spectrum disorder
Source: Mol Autism. 2021 Oct 6;12:65. doi: 10.1186/s13229-021-00465-3 (PMC8495954; doi:10.1186/s13229-021-00465-3)
Supplement: Supplementary file 4 — Additional file 4: Table S5. List of potentially damaging SNV [file 13229_2021_465_MOESM4_ESM.xlsx]

## Sheet: Info
Table S5. List of potentially damaging SNV
Abbreviations:
	MPC: "Missense badness, Polyphen-2, Constraint" pathogenicity score [1]
	ASC102: 102 genes identified by the Autism Sequencing Consortium (ASC) [2]
	DD94: 94 genes reported in the Deciphering Developmental Disorders study in 2017 [3]
	G2P DD - Radboud: G2P DD - gene2phenotype (G2P) Developmental Disorders (DD) panel [4] downloaded from [5], and the Radboud University Medical Center intellectual disability gene panel (version DG 2.18), downloaded from [6] on January 26, 2021
References:
	[1] Samocha KE, Kosmicki JA, Karczewski KJ, O’Donnell-Luria AH, Pierce-Hoffman E, MacArthur DG, et al. Regional missense constraint improves variant deleteriousness prediction [Internet]. bioRxiv. 2017 [cited 2021 Apr 17]. p. 148353. Available from: https://www.biorxiv.org/content/10.1101/148353v1.abstract
	[2] Satterstrom FK, Kosmicki JA, Wang J, Breen MS, De Rubeis S, An J-Y, et al. Large-Scale Exome Sequencing Study Implicates Both Developmental and Functional Changes in the Neurobiology of Autism. Cell. 2020;180:568–84.e23.
	[3] Deciphering Developmental Disorders Study. Prevalence and architecture of de novo mutations in developmental disorders. Nature. 2017;23;542(7642):433–8.
	[4] Thormann A, Halachev M, McLaren W, Moore DJ, Svinti V, Campbell A, et al. Flexible and scalable diagnostic filtering of genomic variants using G2P with Ensembl VEP. Nat Commun. 2019;10(1):2373.
	[5] gene2phenotype [Internet]. [cited 2021 January 26]. Available from: https://www.ebi.ac.uk/gene2phenotype/downloads
	[6] Radboud University Medical Center intellectual disability gene panel (version DG 2.18) [Internet]. [cited 2021 January 26]. Available from: https://www.radboudumc.nl/en/patientenzorg/onderzoeken/exome-sequencing-diagnostics/exomepanelspreviousversions/exomepanelspreviousversions/intellectual-disability

## Sheet: Data
ID	Sex	Variant	Chromosome	Position	Gene	Transcript ID	Protein position	Amino acid change	Consequence	MPC	ASC102	DD94	G2P DD - Radboud
1	Female	3:47890169:C:G	3	47890169	DHX30	ENST00000348968	849	I/M	missense_variant	2.01401	0	0	1
2	Male	1:151377821:AC:A	1	151377821	POGZ	ENST00000271715	1230	C/X	frameshift_variant		1	1	1
3	Male	3:178947841:G:A	3	178947841	PIK3CA	ENST00000263967	906	V/I	missense_variant	2.03054	0	0	1
4	Female	2:200233421:A:C	2	200233421	SATB2	ENST00000260926	203	S/A	missense_variant	2.03223	0	1	1
5	Male	9:101907029:C:A	9	101907029	TGFBR1	ENST00000374990	253	A/D	missense_variant	2.03393	0	0	1
6	Male	5:14374372:T:A	5	14374372	TRIO	ENST00000344204	1084	F/Y	missense_variant	2.0402	0	1	1
7	Male	1:151378053:CCT:C	1	151378053	POGZ	ENST00000271715	1152-1153	TG/TX	frameshift_variant		1	1	1
8	Female	1:151378522:G:A	1	151378522	POGZ	ENST00000271715	997	R/*	stop_gained	NA	1	1	1
9	Male	14:21834667:T:C	14	21834667	SUPT16H	ENST00000216297	326	Y/C	missense_variant	2.10447	0	0	1
10	Male	1:151395971:T:C	1	151395971	POGZ	ENST00000271715	527	D/G	missense_variant	2.04135	1	1	1
11	Female	1:151396443:CT:C	1	151396443	POGZ	ENST00000271715	502	R/X	frameshift_variant	NA	1	1	1
12	Male	18:12358730:T:A	18	12358730	AFG3L2	ENST00000269143	322	E/V	missense_variant	2.14202	0	0	1
13	Male	1:181480610:G:A	1	181480610	CACNA1E	ENST00000357570	110	G/D	missense_variant	2.50542	1	0	1
14	Female	5:74722248:G:T	5	74722248	COL4A3BP	ENST00000261415	135	S/Y	missense_variant	2.15231	0	1	0
15	Female	5:98228252:A:T	5	98228252	CHD1	ENST00000284049	719	S/R	missense_variant	2.16361	0	0	1
16	Female	1:181735745:C:T	1	181735745	CACNA1E	ENST00000357570	1578	Q/*	stop_gained,splice_region_variant	NA	1	0	1
17	Female	11:15994651:G:T	11	15994651	SOX6	ENST00000316399	711	P/T	missense_variant	2.16667	0	0	1
18	Male	10:78647253:G:C	10	78647253	KCNMA1	ENST00000286627	1103	P/R	missense_variant	2.41493	1	0	1
19	Male	3:9775909:C:G	3	9775909	BRPF1	ENST00000302054	29	R/G	missense_variant	2.17915	0	0	1
20	Male	11:40137355:A:T	11	40137355	LRRC4C	ENST00000278198	163	I/N	missense_variant	2.30277	1	0	0
21	Female	11:45970496:C:G	11	45970496	PHF21A	ENST00000257821	410	R/P	missense_variant,splice_region_variant	2.27725	1	0	1
21	Female	X:99663177:T:C	X	99663177	PCDH19	ENST00000255531	140	E/G	missense_variant	2.56847	0	0	1
22	Male	10:71154749:C:T	10	71154749	HK1	ENST00000298649	754	R/C	missense_variant	2.19199	0	0	1
22	Male	2:225371576:T:C	2	225371576	CUL3	ENST00000264414	343	Q/R	missense_variant,splice_region_variant	2.39889	0	0	1
23	Male	7:75959220:C:T	7	75959220	YWHAG	ENST00000307630	140	G/R	missense_variant	2.73688	0	0	1
23	Male	X:110385380:C:T	X	110385380	PAK3	ENST00000262836	78	H/Y	missense_variant	2.2103	0	0	1
24	Male	X:41204663:G:A	X	41204663	DDX3X	ENST00000399959	393	A/T	missense_variant	2.2103	0	1	1
25	Male	11:67934472:G:GT	11	67934472	SUV420H1	ENST00000304363	384	T/NX	frameshift_variant		1	1	0
26	Male	3:178916684:G:A	3	178916684	PIK3CA	ENST00000263967	24	C/Y	missense_variant	2.23119	0	0	1
27	Female	12:2714873:T:A	12	2714873	CACNA1C	ENST00000327702	1026	I/N	missense_variant	2.87733	0	0	1
27	Female	12:2714874:C:G	12	2714874	CACNA1C	ENST00000327702	1026	I/M	missense_variant	2.24755	0	0	1
27	Female	2:170034312:C:T	2	170034312	LRP2	ENST00000263816			splice_donor_variant	NA	0	0	1
28	Male	10:75602268:C:T	10	75602268	CAMK2G	ENST00000305762	284	R/H	missense_variant	2.83236	0	0	1
28	Male	5:132216864:G:T	5	132216864	AFF4	ENST00000265343	1127	L/M	missense_variant	2.25596	0	0	1
29	Male	5:37064849:G:A	5	37064849	NIPBL	ENST00000282516	2757	R/H	missense_variant	2.26071	0	0	1
30	Male	3:18390915:G:A	3	18390915	SATB1	ENST00000338745	680	A/V	missense_variant,splice_region_variant	2.16976	1	0	0
30	Male	9:2073213:C:T	9	2073213	SMARCA2	ENST00000349721	583	P/L	missense_variant	2.26262	0	1	1
31	Male	9:130981510:G:T	9	130981510	DNM1	ENST00000341179	190	A/S	missense_variant	2.26455	0	1	1
32	Male	11:67947635:GA:G	11	67947635	SUV420H1	ENST00000304363	114	S/X	frameshift_variant		1	1	0
33	Male	10:123279600:A:G	10	123279600	FGFR2	ENST00000336553	189	C/R	missense_variant	2.28424	0	0	1
34	Male	12:112697067:A:T	12	112697067	HECTD4	ENST00000377560	777	L/*	stop_gained,splice_region_variant	NA	1	0	0
35	Male	12:13719963:C:CTGAT	12	13719963	GRIN2B	ENST00000609686	865	S/NQX	frameshift_variant	NA	1	1	1
36	Male	12:13720137:T:TCATTCTTCTCA	12	13720137	GRIN2B	ENST00000609686	807	E/VRRMX	frameshift_variant	NA	1	1	1
37	Male	10:131757198:C:T	10	131757198	EBF3	ENST00000355311	162	S/N	missense_variant,splice_region_variant	2.36849	0	0	1
37	Male	6:33411123:T:C	6	33411123	SYNGAP1	ENST00000293748	932	F/L	missense_variant	2.47156	1	1	1
38	Male	1:11182178:T:A	1	11182178	MTOR	ENST00000361445	2223	Q/L	missense_variant	2.37465	0	0	1
38	Male	1:11182179:G:A	1	11182179	MTOR	ENST00000361445	2223	Q/*	stop_gained	NA	0	0	1
39	Female	12:52200120:G:A	12	52200120	SCN8A	ENST00000354534	1617	R/Q	missense_variant	2.39889	0	1	1
40	Male	10:112337646:G:C	10	112337646	SMC3	ENST00000361804	108	Q/H	missense_variant	2.5627	0	0	1
40	Male	7:140434522:G:A	7	140434522	BRAF	ENST00000288602	726	R/C	missense_variant	2.39889	0	1	1
41	Male	12:13724822:C:T	12	13724822	GRIN2B	ENST00000609686	696	R/H	missense_variant	2.62426	1	1	1
42	Female	19:54657542:G:A	19	54657542	CNOT3	ENST00000221232	710	E/K	missense_variant	2.433	0	1	1
42	Female	20:62076601:G:C	20	62076601	KCNQ2	ENST00000344425	168	F/L	missense_variant	3.06139	0	1	1
43	Male	9:2110399:C:A	9	2110399	SMARCA2	ENST00000349721	1146	S/R	missense_variant	2.43585	0	1	1
44	Male	5:88119580:G:A	5	88119580	MEF2C	ENST00000340208	9	T/M	missense_variant	2.45933	0	1	1
45	Male	12:52200798:A:G	12	52200798	SCN8A	ENST00000354534	1843	H/R	missense_variant	2.4654	0	1	1
46	Male	12:13724865:G:A	12	13724865	GRIN2B	ENST00000609686	682	R/C	missense_variant	2.73975	1	1	1
47	Male	12:13768083:C:T	12	13768083	GRIN2B	ENST00000609686	540	R/H	missense_variant	2.31234	1	1	1
48	Male	12:13769581:C:T	12	13769581	GRIN2B	ENST00000609686	379	W/*	stop_gained	NA	1	1	1
48	Male	17:42929829:C:T	17	42929829	EFTUD2	ENST00000402521	853	R/Q	missense_variant	2.61769	0	0	1
49	Male	X:76944372:A:G	X	76944372	ATRX	ENST00000373344	178	V/A	missense_variant	2.52956	0	0	1
50	Male	22:31338245:A:G	22	31338245	MORC2	ENST00000215862	85	L/P	missense_variant	2.55137	0	0	1
50	Male	X:53240726:C:T	X	53240726	KDM5C	ENST00000375379	452	G/S	missense_variant	2.61553	0	0	1
51	Male	14:103449961:G:T	14	103449961	CDC42BPB	ENST00000361246	275	L/I	missense_variant	2.55323	0	0	1
52	Male	X:53284038:G:A	X	53284038	IQSEC2	ENST00000375365	154	R/C	missense_variant	2.56847	0	1	1
53	Female	X:100667559:T:C	X	100667559	HNRNPH2	ENST00000316594	195	Y/H	missense_variant	2.56847	0	0	1
54	Male	7:140476813:C:A	7	140476813	BRAF	ENST00000288602	531	W/C	missense_variant	2.57828	0	1	1
55	Male	14:102469160:A:C	14	102469160	DYNC1H1	ENST00000360184	1581	K/Q	missense_variant	2.49059	1	1	1
56	Male	10:81058884:A:G	10	81058884	ZMIZ1	ENST00000334512	582	N/D	missense_variant	2.57828	0	0	1
57	Male	7:39726339:G:A	7	39726339	RALA	ENST00000005257	25	V/M	missense_variant	2.58226	0	0	1
58	Male	4:101947132:G:A	4	101947132	PPP3CA	ENST00000323055	434	R/C	missense_variant	2.60485	0	0	1
59	Male	14:102471145:A:G	14	102471145	DYNC1H1	ENST00000360184	1699	N/S	missense_variant	2.18073	1	1	1
60	Female	3:181430308:G:A	3	181430308	SOX2	ENST00000325404	54	G/R	missense_variant	2.62869	0	0	1
61	Male	19:11123787:T:G	19	11123787	SMARCA4	ENST00000344626	813	S/A	missense_variant,splice_region_variant	2.64921	0	0	1
62	Male	14:102494428:C:T	14	102494428	DYNC1H1	ENST00000360184	3140	R/W	missense_variant	2.77259	1	1	1
63	Male	7:42012220:A:G	7	42012220	GLI3	ENST00000395925	607	Y/H	missense_variant	2.64921	0	0	1
64	Male	14:102495928:G:A	14	102495928	DYNC1H1	ENST00000360184	3174	R/H	missense_variant	3.07987	1	1	1
65	Male	5:171337639:G:A	5	171337639	FBXW11	ENST00000265094	104	H/Y	missense_variant	2.72282	0	0	1
66	Male	14:21871240:T:C	14	21871240	CHD8	ENST00000399982	1217	N/S	missense_variant	2.16667	1	1	1
67	Male	16:56368661:G:A	16	56368661	GNAO1	ENST00000262493	162	R/Q	missense_variant	2.74846	0	1	1
68	Male	19:11144847:C:T	19	11144847	SMARCA4	ENST00000344626	1308	R/W	missense_variant	2.76643	0	0	1
69	Female	14:21881116:T:C	14	21881116	CHD8	ENST00000399982	728	R/G	missense_variant	2.64921	1	1	1
70	Male	19:6495953:G:C	19	6495953	TUBB4A	ENST00000264071	186	T/R	missense_variant	2.83236	0	0	1
71	Male	20:47991117:C:G	20	47991117	KCNB1	ENST00000371741	327	S/T	missense_variant	2.87733	0	0	1
72	Female	X:153197863:G:A	X	153197863	NAA10	ENST00000370009	83	R/C	missense_variant	2.95024	0	1	1
73	Male	15:75692383:C:G	15	75692383	SIN3A	ENST00000360439	618	E/Q	missense_variant,splice_region_variant	2.7146	1	0	1
74	Male	11:118392044:T:C	11	118392044	KMT2A	ENST00000354520	3811	I/T	missense_variant	3.04366	0	1	1
75	Female	15:93541780:C:T	15	93541780	CHD2	ENST00000394196	1313	R/*	stop_gained	NA	1	1	1
76	Female	X:122561908:T:C	X	122561908	GRIA3	ENST00000264357	665	I/T	missense_variant	3.07987	0	0	1
77	Female	16:3779413:G:A	16	3779413	CREBBP	ENST00000262367	1879	Q/*	stop_gained	NA	1	1	1
78	Female	16:3828011:C:T	16	3828011	CREBBP	ENST00000262367			splice_donor_variant	NA	1	1	1
79	Male	X:133087190:C:A	X	133087190	GPC3	ENST00000370818	75	R/I	missense_variant	3.52078	0	0	1
80	Male	X:20187563:A:G	X	20187563	RPS6KA3	ENST00000379548	437	L/P	missense_variant	3.5763	0	0	1
81	Male	12:49579334:T:C	12	49579334	TUBA1A	ENST00000295766	272	Y/C	missense_variant	4.21975	0	0	1
82	Female	16:3830776:C:T	16	3830776	CREBBP	ENST00000262367	594	E/K	missense_variant	2.12844	1	1	1
83	Male	17:48216916:C:T	17	48216916	PPP1R9B	ENST00000316878	631	E/K	missense_variant	2.02	1	0	0
84	Male	17:7751740:C:T	17	7751740	KDM6B	ENST00000254846	712	Q/*	stop_gained	NA	1	0	1
85	Female	18:31324020:TCA:T	18	31324020	ASXL3	ENST00000269197	1403-1404	VT/VX	frameshift_variant	NA	1	1	1
86	Male	18:52896231:G:A	18	52896231	TCF4	ENST00000354452	576	R/*	stop_gained		1	1	1
87	Female	19:13246275:G:A	19	13246275	NACC1	ENST00000292431	85	C/Y	missense_variant	3.19445	1	0	1
88	Male	2:166243526:G:A	2	166243526	SCN2A	ENST00000283256	1608	G/R	missense_variant,splice_region_variant	2.22853	1	1	1
89	Female	2:166870273:A:C	2	166870273	SCN1A	ENST00000303395	1229	L/R	missense_variant	2.13769	1	1	1
90	Female	15:38614612:T:C	15	38614612	SPRED1	ENST00000299084			splice_donor_variant	NA	0	0	1
91	Female	2:1921086:C:G	2	1921086	MYT1L	ENST00000399161	503	E/D	missense_variant	2.57828	1	1	1
92	Male	2:25468153:A:G	2	25468153	DNMT3A	ENST00000264709	508	L/P	missense_variant	2.58226	1	0	1
93	Female	17:58740658:G:GAA	17	58740658	PPM1D	ENST00000305921	521-522	-/X	frameshift_variant	NA	0	1	1
94	Male	20:45839489:AT:A	20	45839489	ZMYND8	ENST00000262975	1141	G/X	frameshift_variant		1	0	0
95	Female	20:49508932:CTT:C	20	49508932	ADNP	ENST00000349014	773	K/X	frameshift_variant	NA	1	1	1
96	Male	21:47976006:T:C	21	47976006	DIP2A	ENST00000318711			splice_donor_variant	NA	1	0	0
97	Male	9:135772850:C:A	9	135772850	TSC1	ENST00000298552	925	E/*	stop_gained	NA	0	0	1
98	Male	9:140638516:A:AT	9	140638516	EHMT1	ENST00000334856	351	M/IX	frameshift_variant	NA	0	1	1
99	Male	9:140652430:C:T	9	140652430	EHMT1	ENST00000334856	459	R/*	stop_gained	NA	0	1	1
100	Male	22:51137191:C:A	22	51137191	SHANK3	ENST00000262795	540	C/*	stop_gained	NA	1	0	1
101	Male	19:18277045:CAA:C	19	18277045	PIK3R2	ENST00000222254	498	Q/X	frameshift_variant	NA	0	0	1
102	Male	3:18393675:C:T	3	18393675	SATB1	ENST00000338745	530	E/K	missense_variant	2.29238	1	0	0
103	Male	3:18456652:A:C	3	18456652	SATB1	ENST00000338745	197	L/R	missense_variant	2.29755	1	0	0
104	Female	3:18462419:G:T	3	18462419	SATB1	ENST00000338745	14	S/*	stop_gained	NA	1	0	0
105	Female	22:40696585:C:T	22	40696585	TNRC6B	ENST00000301923	475	Q/*	stop_gained	NA	0	0	1
106	Male	3:71026184:C:T	3	71026184	FOXP1	ENST00000318789	480	E/K	missense_variant	3.21115	1	1	1
107	Male	5:61677022:T:A	5	61677022	KIF2A	ENST00000381103	639	Y/*	stop_gained	NA	0	0	1
108	Male	10:71154791:C:T	10	71154791	HK1	ENST00000298649	768	R/*	stop_gained	NA	0	0	1
109	Male	4:85609277:G:A	4	85609277	WDFY3	ENST00000295888	3169	R/*	stop_gained	NA	0	0	1
110	Male	3:71027005:TCTGAGTACCGC:T	3	71027005	FOXP1	ENST00000318789	437-441	RRYSD/RX	frameshift_variant		1	1	1
111	Male	3:9482170:G:T	3	9482170	SETD5	ENST00000302463	102	E/*	stop_gained	NA	1	1	1
112	Male	3:9483280:C:T	3	9483280	SETD5	ENST00000302463	174	Q/*	stop_gained		1	1	1
113	Male	2:170127414:C:A	2	170127414	LRP2	ENST00000263816	774	G/*	stop_gained,splice_region_variant	NA	0	0	1
114	Female	4:114238862:G:A	4	114238862	ANK2	ENST00000264366			splice_acceptor_variant	NA	1	0	1
115	Female	1:202702911:A:AT	1	202702911	KDM5B	ENST00000235790	1018	I/NX	frameshift_variant	NA	0	1	1
116	Female	11:1471918:G:GC	11	1471918	BRSK2	ENST00000308219	463-464	-/X	frameshift_variant	NA	0	0	1
117	Male	16:9009148:A:C	16	9009148	USP7	ENST00000344836	347	Y/*	stop_gained	NA	0	0	1
118	Male	6:15410598:T:G	6	15410598	JARID2	ENST00000341776			splice_donor_variant	NA	0	0	1
119	Male	22:38379546:GC:G	22	38379546	SOX10	ENST00000360880	82	G/X	frameshift_variant	NA	0	0	1
120	Male	17:61498858:C:T	17	61498858	TANC2	ENST00000389520	1849	R/*	stop_gained	NA	0	0	1
121	Male	22:21341837:C:A	22	21341837	LZTR1	ENST00000215739	122	S/*	stop_gained	NA	0	0	1
122	Male	7:92731069:G:A	7	92731069	SAMD9	ENST00000379958	1448	Q/*	stop_gained	NA	0	0	1
123	Female	X:62893941:G:A	X	62893941	ARHGEF9	ENST00000253401	301	Q/*	stop_gained	NA	0	0	1
124	Male	X:21550164:C:T	X	21550164	CNKSR2	ENST00000279451	428	R/*	stop_gained	NA	0	1	1
125	Female	4:149041407:A:T	4	149041407	NR3C2	ENST00000342437	683	Y/N	missense_variant	2.19118	1	0	0
126	Male	5:160763745:G:C	5	160763745	GABRB2	ENST00000274547	191	Y/*	stop_gained	NA	1	0	1
127	Female	5:37305245:G:A	5	37305245	NUP155	ENST00000231498	991	Q/*	stop_gained	NA	1	0	0
128	Male	6:157517445:C:T	6	157517445	ARID1B	ENST00000275248	1319	R/*	stop_gained		1	1	1
129	Male	6:33414425:ATG:A	6	33414425	SYNGAP1	ENST00000293748	1219-1220	YE/*	stop_gained,frameshift_variant		1	1	1
130	Female	6:42975009:G:A	6	42975009	PPP2R5D	ENST00000394110	168	E/K	missense_variant	2.15008	1	1	1
131	Female	7:100284964:G:A	7	100284964	GIGYF1	ENST00000275732	147	R/*	stop_gained	NA	1	0	0
132	Male	7:114292289:C:T	7	114292289	FOXP2	ENST00000350908	376	R/*	stop_gained	NA	1	0	1
133	Male	9:130438087:T:G	9	130438087	STXBP1	ENST00000373299	372	L/R	missense_variant	2.9893	1	1	1
134	Male	9:130444788:C:T	9	130444788	STXBP1	ENST00000373299	551	R/C	missense_variant	2.69601	1	1	1
135	Male	9:27173276:G:T	9	27173276	TEK	ENST00000380036	273	G/*	stop_gained	NA	1	0	0
136	Male	9:77277517:A:G	9	77277517	RORB	ENST00000376896	296	K/R	missense_variant	2.10182	1	0	0
137	Female	12:52093426:T:C	12	52093426	SCN8A	ENST00000354534	260	F/S	missense_variant	2.67075	0	1	1
138	Female	11:118375878:C:CT	11	118375878	KMT2A	ENST00000354520	3050	L/LX	frameshift_variant		0	1	1
139	Female	X:18602382:G:C	X	18602382	CDKL5	ENST00000379989			splice_acceptor_variant		0	1	1
140	Male	X:53268477:C:T	X	53268477	IQSEC2	ENST00000375365			splice_acceptor_variant		0	1	1
141	Male	9:77280437:G:A	9	77280437	RORB	ENST00000376896	309	R/H	missense_variant	2.53491	1	0	0
142	Male	18:34855146:C:A	18	34855146	CELF4	ENST00000334919	160	R/L	missense_variant	2.12773	1	0	0
143	Male	21:47985660:A:C	21	47985660	DIP2A	ENST00000318711	1401	Y/S	missense_variant	2.00438	1	0	0
144	Male	21:41447108:G:A	21	41447108	DSCAM	ENST00000400454	1582	Q/*	stop_gained	NA	1	0	0
