# Supplementary material for: Prevalence and phenotypic impact of rare potentially damaging variants in autism spectrum disorder
Source: Mol Autism. 2021 Oct 6;12:65. doi: 10.1186/s13229-021-00465-3 (PMC8495954; doi:10.1186/s13229-021-00465-3)
Supplement: Supplementary file 5 — Additional file 5: Table S6. List of potentially damaging CNV [file 13229_2021_465_MOESM5_ESM.xlsx]

## Sheet: Info
Table S6. List of potentially damaging CNV

## Sheet: Data
ID	Chromosome	Position start (hg19)	Position end (hg19)	Copy number	Sex	Number of SNPs	Length (bp)	Genes	Overlap with genomic disorders (other genomic disorders not in our initial list are mentioned in parenthesis)	Category	Rationale for changes made for the additional analysis.	Comments
19	16	15493046	18266347	1	male	924	2773302	ABCC1,ABCC6,C16orf45,FOPNL,KIAA0430,LOC100288162,LOC102723692,MIR3179-1,MIR3179-2,MIR3179-3,MIR3179-4,MIR3180-1,MIR3180-2,MIR3180-3,MIR3670-1,MIR3670-2,MIR3670-3,MIR3670-4,MIR484,MIR6506,MIR6511A1,MIR6511A2,MIR6511A3,MIR6511A4,MIR6770-1,MIR6770-2,MIR6770-3,MPV17L,MYH11,NDE1,NOMO3,NPIPA7,NPIPA8,PKD1P1,XYLT1	16p13.11 recurrent region (BP2-BP3) (includes MYH11)-Deletion	Recurrent genomic disorder
30	22	21797812	22946825	1	male	366	1149014	BMS1P20,CCDC116,HIC2,LL22NC03-63E9.3,MAPK1,MIR130B,MIR301B,PI4KAP2,PPIL2,PPM1F,PRAME,PRAMENP,RIMBP3B,RIMBP3C,SDF2L1,TMEM191C,TOP3B,UBE2L3,VPREB1,YDJC,YPEL1,ZNF280A,ZNF280B	22q11.2 recurrent region (distal type I, D-E/F); deletion overlaps the critical region, D-E	Recurrent genomic disorder
44	16	28825605	29043450	1	male	121	217846	ATP2A1,ATP2A1-AS1,ATXN2L,CD19,LAT,MIR4517,MIR4721,NFATC2IP,RABEP2,SH2B1,SPNS1,TUFM	16p11.2 recurrent region (distal, BP2-BP3) (includes SH2B1)-Deletion	Recurrent genomic disorder
64	15	22750305	28532120	3	male	1944	5781816	ATP10A,CYFIP1,GABRA5,GABRB3,GABRG3,GABRG3-AS1,GOLGA6L2,GOLGA6L22,GOLGA8EP,GOLGA8IP,GOLGA8S,HERC2,HERC2P2,HERC2P7,IPW,LINC00929,LOC100128714,LOC283683,MAGEL2,MIR4508,MIR4715,MKRN3,NDN,NIPA1,NIPA2,NPAP1,OCA2,PWAR1,PWAR4,PWAR5,PWARSN,PWRN1,PWRN2,PWRN3,PWRN4,SNORD107,SNORD108,SNORD109A,SNORD109B,SNORD115-1,SNORD115-10,SNORD115-11,SNORD115-12,SNORD115-13,SNORD115-14,SNORD115-15,SNORD115-16,SNORD115-17…	15q11q13 recurrent (PWS/AS) region (BP1-BP3, Class 1)-Duplication	Recurrent genomic disorder
107	10	47543322	51797239	3	male	1218	4253918	AGAP12P,AGAP6,AGAP7P,AGAP9,ANTXRL,ANTXRLP1,ANXA8,ANXA8L1,ARHGAP22,BMS1P5,BMS1P6,C10orf128,C10orf53,C10orf71,C10orf71-AS1,CHAT,CTSLP2,DRGX,ERCC6,ERCC6-PGBD3,FAM170B,FAM170B-AS1,FAM21EP,FAM25BP,FAM25C,FAM25G,FRMPD2,FRMPD2B,GDF10,GDF2,GLUD1P7,LOC105378292,LOC107001062,LRRC18,MAPK8,MIR4294,MSMB,NCOA4,OGDHL,PARG,PARGP1,PGBD3,PTPN20,RBP3,SLC18A3,TIMM23,TIMM23B,VSTM4,WDFY4,ZNF488		Large CNV
114	15	30919043	32514341	1	female	483	1595299	ARHGAP11B,CHRNA7,FAN1,HERC2P10,KLF13,LOC100288637,LOC283710,MIR211,MTMR10,OTUD7A,TRPM1	15q13.3 recurrent region (BP4-BP5) (includes CHRNA7)-Deletion	Recurrent genomic disorder
142	7	72722981	74217390	1	male	465	1494410	ABHD11,ABHD11-AS1,BAZ1B,BCL7B,CLDN3,CLDN4,CLIP2,DNAJC30,EIF4H,ELN,FKBP6,FZD9,GTF2I,GTF2IRD1,GTF2IRD2,LAT2,LIMK1,LOC101926943,MIR4284,MIR590,MLXIPL,NCF1,RFC2,STX1A,TBL2,TRIM50,VPS37D,WBSCR22,WBSCR27,WBSCR28	7q11.23 recurrent (Williams-Beuren syndrome) region (includes ELN)-Deletion	Recurrent genomic disorder
145	15	30936285	32514341	1	male	476	1578057	CHRNA7,FAN1,HERC2P10,KLF13,LOC100288637,LOC283710,MIR211,MTMR10,OTUD7A,TRPM1	15q13.3 recurrent region (BP4-BP5) (includes CHRNA7)-Deletion	Recurrent genomic disorder
146	15	22927167	32355947	3	female	2099	9428780	APBA2,ARHGAP11B,ATP10A,CHRFAM7A,CHRNA7,CYFIP1,DKFZP434L187,FAM189A1,FAM189A1,FAN1,GABRA5,GABRB3,GABRG3,GABRG3-AS1,GOLGA6L2,GOLGA6L22,GOLGA6L7P,GOLGA8EP,GOLGA8F,GOLGA8G,GOLGA8H,GOLGA8IP,GOLGA8J,GOLGA8M,GOLGA8R,GOLGA8S,GOLGA8T,HERC2,HERC2P10,HERC2P2,HERC2P7,HERC2P9,IPW,KLF13,LINC00929,LOC100128714,LOC100130111,LOC100288637,LOC100289656,LOC283683,LOC283710,MAGEL2,MIR211,MIR4508,MIR4509-1,MIR4509-2,M…	15q11q13 recurrent (PWS/AS) region (BP1-BP3, Class 1)-Duplication	Recurrent genomic disorder
148	15	20071673	32514341	3	female	2875	12442669	APBA2,ARHGAP11B,ATP10A,CHEK2P2,CHRFAM7A,CHRNA7,CXADRP2,CYFIP1,DKFZP434L187,FAM189A1,FAN1,GABRA5,GABRB3,GABRG3,GABRG3-AS1,GOLGA6L1,GOLGA6L2,GOLGA6L22,GOLGA6L6,GOLGA6L7P,GOLGA8CP,GOLGA8DP,GOLGA8EP,GOLGA8F,GOLGA8G,GOLGA8H,GOLGA8IP,GOLGA8J,GOLGA8M,GOLGA8R,GOLGA8S,GOLGA8T,HERC2,HERC2P10,HERC2P2,HERC2P3,HERC2P7,HERC2P9,IPW,KLF13,LINC00929,LINC01193,LOC100128714,LOC100130111,LOC100288637,LOC100289656,LO…	15q11q13 recurrent (PWS/AS) region (BP1-BP3, Class 1)-Duplication; larger duplication, includes BP1-BP3 region	Recurrent genomic disorder
149	15	30943512	32514341	1	male	479	1570830	CHRNA7,FAN1,HERC2P10,KLF13,LOC100288637,LOC283710,MIR211,MTMR10,OTUD7A,TRPM1	15q13.3 recurrent region (BP4-BP5) (includes CHRNA7)-Deletion	Recurrent genomic disorder
150	15	25825753	32514341	3	male	2030	6688589	APBA2,ARHGAP11B,ATP10A,CHRFAM7A,CHRNA7,DKFZP434L187,FAM189A1,FAN1,GABRA5,GABRB3,GABRG3,GABRG3-AS1,GOLGA6L7P,GOLGA8F,GOLGA8G,GOLGA8H,GOLGA8J,GOLGA8M,GOLGA8R,GOLGA8T,HERC2,HERC2P10,HERC2P9,KLF13,LINC00929,LOC100128714,LOC100130111,LOC100288637,LOC100289656,LOC283710,MIR211,MIR4509-1,MIR4509-2,MIR4509-3,MIR4715,MTMR10,NSMCE3,OCA2,OTUD7A,PDCD6IPP2,TJP1,TRPM1,ULK4P1,ULK4P2,ULK4P3,WHAMMP2	15q11q13 recurrent (PWS/AS) region (BP1-BP3, Class 1)-Duplication; partial overlap (atypical breakpoints), doesn't include UBE3A	Recurrent genomic disorder
152	15	25446467	32620127	3	female	2117	7173661	APBA2,ARHGAP11B,ATP10A,CHRFAM7A,CHRNA7,DKFZP434L187,FAM189A1,FAN1,GABRA5,GABRB3,GABRG3,GABRG3-AS1,GOLGA6L7P,GOLGA8F,GOLGA8G,GOLGA8H,GOLGA8J,GOLGA8M,GOLGA8R,GOLGA8T,HERC2,HERC2P10,HERC2P9,KLF13,LINC00929,LOC100128714,LOC100130111,LOC100288637,LOC100289656,LOC283710,MIR211,MIR4509-1,MIR4509-2,MIR4509-3,MIR4715,MTMR10,NSMCE3,OCA2,OTUD7A,PDCD6IPP2,PWAR4,SNORD109A,SNORD109B,SNORD115-10,SNORD115-11,SNO…	15q11q13 recurrent (PWS/AS) region (BP1-BP3, Class 1)-Duplication; partial overlap (atypical breakpoints), includes UBE3A	Recurrent genomic disorder
153	15	20007107	32620127	3	male	2854	12613021	APBA2,ARHGAP11B,ATP10A,CHEK2P2,CHRFAM7A,CHRNA7,CXADRP2,CYFIP1,DKFZP434L187,FAM189A1,FAN1,GABRA5,GABRB3,GABRG3,GABRG3-AS1,GOLGA6L1,GOLGA6L2,GOLGA6L22,GOLGA6L6,GOLGA6L7P,GOLGA8CP,GOLGA8DP,GOLGA8EP,GOLGA8F,GOLGA8G,GOLGA8H,GOLGA8IP,GOLGA8J,GOLGA8M,GOLGA8R,GOLGA8S,GOLGA8T,HERC2,HERC2P10,HERC2P2,HERC2P3,HERC2P7,HERC2P9,IPW,KLF13,LINC00929,LINC01193,LOC100128714,LOC100130111,LOC100288637,LOC100289656,LO…	15q11q13 recurrent (PWS/AS) region (BP1-BP3, Class 1)-Duplication; larger duplication, includes BP1-BP3 region	Recurrent genomic disorder
154	15	22750305	30371774	3	female	2333	7621470	APBA2,ATP10A,CYFIP1,FAM189A1,GABRA5,GABRB3,GABRG3,GABRG3-AS1,GOLGA6L2,GOLGA6L22,GOLGA6L7P,GOLGA8EP,GOLGA8F,GOLGA8G,GOLGA8IP,GOLGA8M,GOLGA8S,HERC2,HERC2P2,HERC2P7,HERC2P9,IPW,LINC00929,LOC100128714,LOC100130111,LOC100289656,LOC283683,MAGEL2,MIR4508,MIR4509-1,MIR4509-2,MIR4509-3,MIR4715,MKRN3,NDN,NIPA1,NIPA2,NPAP1,NSMCE3,OCA2,PDCD6IPP2,PWAR1,PWAR4,PWAR5,PWARSN,PWRN1,PWRN2,PWRN3,PWRN4,SNORD107,SNORD…	15q11q13 recurrent (PWS/AS) region (BP1-BP3, Class 1)-Duplication	Recurrent genomic disorder
155	15	23656946	28544359	1	female	1772	4887414	ATP10A,GABRA5,GABRB3,GABRG3,GABRG3-AS1,GOLGA6L2,HERC2,IPW,LINC00929,LOC100128714,MAGEL2,MIR4508,MIR4715,MKRN3,NDN,NPAP1,OCA2,PWAR1,PWAR4,PWAR5,PWARSN,PWRN1,PWRN2,PWRN3,PWRN4,SNORD107,SNORD108,SNORD109A,SNORD109B,SNORD115-1,SNORD115-10,SNORD115-11,SNORD115-12,SNORD115-13,SNORD115-14,SNORD115-15,SNORD115-16,SNORD115-17,SNORD115-18,SNORD115-19,SNORD115-2,SNORD115-20,SNORD115-21,SNORD115-22,SNORD115-…	15q11q13 recurrent (PWS/AS) region (BP2-BP3, Class 2)-Deletion	Recurrent genomic disorder
156	15	23656946	28544359	1	female	1787	4887414	ATP10A,GABRA5,GABRB3,GABRG3,GABRG3-AS1,GOLGA6L2,HERC2,IPW,LINC00929,LOC100128714,MAGEL2,MIR4508,MIR4715,MKRN3,NDN,NPAP1,OCA2,PWAR1,PWAR4,PWAR5,PWARSN,PWRN1,PWRN2,PWRN3,PWRN4,SNORD107,SNORD108,SNORD109A,SNORD109B,SNORD115-1,SNORD115-10,SNORD115-11,SNORD115-12,SNORD115-13,SNORD115-14,SNORD115-15,SNORD115-16,SNORD115-17,SNORD115-18,SNORD115-19,SNORD115-2,SNORD115-20,SNORD115-21,SNORD115-22,SNORD115-…	15q11q13 recurrent (PWS/AS) region (BP2-BP3, Class 2)-Deletion	Recurrent genomic disorder
157	15	22750305	29450276	3	female	2061	6699972	APBA2,ATP10A,CYFIP1,FAM189A1,GABRA5,GABRB3,GABRG3,GABRG3-AS1,GOLGA6L2,GOLGA6L22,GOLGA6L7P,GOLGA8EP,GOLGA8F,GOLGA8G,GOLGA8IP,GOLGA8M,GOLGA8S,HERC2,HERC2P2,HERC2P7,HERC2P9,IPW,LINC00929,LOC100128714,LOC100289656,LOC283683,MAGEL2,MIR4508,MIR4509-1,MIR4509-2,MIR4509-3,MIR4715,MKRN3,NDN,NIPA1,NIPA2,NPAP1,OCA2,PDCD6IPP2,PWAR1,PWAR4,PWAR5,PWARSN,PWRN1,PWRN2,PWRN3,PWRN4,SNORD107,SNORD108,SNORD109A,SNORD1…	15q11q13 recurrent (PWS/AS) region (BP1-BP3, Class 1)-Duplication	Recurrent genomic disorder
160	16	22722308	29326560	3	female	2463	6604253	APOBR,AQP8,ARHGAP17,ATP2A1,ATP2A1-AS1,ATXN2L,C16orf82,CACNG3,CD19,CHP2,CLN3,COG7,DCTN5,EARS2,EIF3C,EIF3CL,ERN2,FLJ21408,GGA2,GSG1L,GTF3C1,HS3ST2,HS3ST4,IL21R,IL21R-AS1,IL27,IL4R,KDM8,KIAA0556,LAT,LCMT1,LCMT1-AS1,LCMT1-AS2,LINC01567,LOC283887,LOC554206,MIR4517,MIR4721,MIR548AA2,MIR548D2,MIR6862-1,MIR6862-2,NDUFAB1,NFATC2IP,NPIPB6,NPIPB8,NPIPB9,NSMCE1,NUPR1,PALB2,PLK1,PRKCB,RABEP2,RBBP6,RRN3P2,SBK1…	16p11.2-p12.2-Duplication	Recurrent genomic disorder
161	16	29652488	30199713	1	male	276	547226	ALDOA,ASPHD1,C16orf54,C16orf92,CDIPT,CDIPT-AS1,CORO1A,DOC2A,FAM57B,GDPD3,HIRIP3,INO80E,KCTD13,KIF22,LOC101928595,MAPK3,MAZ,MVP,PAGR1,PPP4C,PRRT2,QPRT,SEZ6L2,SPN,TAOK2,TBX6,TMEM219,YPEL3,ZG16	16p11.2 recurrent region (proximal, BP4-BP5) (includes TBX6)-Deletion	Recurrent genomic disorder
162	16	29595483	30199713	1	male	279	604231	ALDOA,ASPHD1,C16orf54,C16orf92,CDIPT,CDIPT-AS1,CORO1A,DOC2A,FAM57B,GDPD3,HIRIP3,INO80E,KCTD13,KIF22,LOC101928595,MAPK3,MAZ,MIR3680-1,MIR3680-2,MVP,PAGR1,PPP4C,PRRT2,QPRT,SEZ6L2,SLC7A5P1,SMG1P2,SPN,TAOK2,TBX6,TMEM219,YPEL3,ZG16	16p11.2 recurrent region (proximal, BP4-BP5) (includes TBX6)-Deletion	Recurrent genomic disorder
163	16	29595483	30198151	3	female	274	602669	ALDOA,ASPHD1,C16orf54,C16orf92,CDIPT,CDIPT-AS1,CORO1A,DOC2A,FAM57B,GDPD3,HIRIP3,INO80E,KCTD13,KIF22,LOC101928595,MAPK3,MAZ,MIR3680-1,MIR3680-2,MVP,PAGR1,PPP4C,PRRT2,QPRT,SEZ6L2,SLC7A5P1,SMG1P2,SPN,TAOK2,TBX6,TMEM219,YPEL3,ZG16	16p11.2 recurrent region (proximal, BP4-BP5) (includes TBX6)-Duplication	Recurrent genomic disorder
164	16	29647342	30163833	1	male	265	516492	ALDOA,ASPHD1,C16orf54,C16orf92,CDIPT,CDIPT-AS1,DOC2A,FAM57B,GDPD3,HIRIP3,INO80E,KCTD13,KIF22,LOC101928595,MAPK3,MAZ,MVP,PAGR1,PPP4C,PRRT2,QPRT,SEZ6L2,SPN,TAOK2,TBX6,TMEM219,YPEL3,ZG16	16p11.2 recurrent region (proximal, BP4-BP5) (includes TBX6)-Deletion	Recurrent genomic disorder
165	16	14975292	16363239	1	female	588	1387948	ABCC1,ABCC6,C16orf45,FOPNL,KIAA0430,LOC100288162,LOC100505915,MIR3179-1,MIR3179-2,MIR3179-3,MIR3179-4,MIR3180-1,MIR3180-2,MIR3180-3,MIR3180-4,MIR3670-1,MIR3670-2,MIR3670-3,MIR3670-4,MIR484,MIR6506,MIR6511A1,MIR6511A2,MIR6511A3,MIR6511A4,MIR6511B1,MIR6511B2,MIR6770-1,MIR6770-2,MIR6770-3,MPV17L,MYH11,NDE1,NOMO1,NOMO3,NPIPA1,NPIPA5,NTAN1,PDXDC1,PKD1P6-NPIPP1,RRN3	16p13.11 recurrent region (BP2-BP3) (includes MYH11)-Deletion	Recurrent genomic disorder
166	16	15493046	18266347	1	male	924	2773302	ABCC1,ABCC6,C16orf45,FOPNL,KIAA0430,LOC100288162,LOC102723692,MIR3179-1,MIR3179-2,MIR3179-3,MIR3179-4,MIR3180-1,MIR3180-2,MIR3180-3,MIR3670-1,MIR3670-2,MIR3670-3,MIR3670-4,MIR484,MIR6506,MIR6511A1,MIR6511A2,MIR6511A3,MIR6511A4,MIR6770-1,MIR6770-2,MIR6770-3,MPV17L,MYH11,NDE1,NOMO3,NPIPA7,NPIPA8,PKD1P1,XYLT1	16p13.11 recurrent region (BP2-BP3) (includes MYH11)-Deletion	Recurrent genomic disorder
168	17	16758204	20239827	3	male	1197	3481624	AKAP10,ALDH3A1,ALDH3A2,ALKBH5,ATPAF2,B9D1,CCDC144B,CCDC144CP,COPS3,DRC3,DRG2,EPN2,EPN2-AS1,EPN2-IT1,EVPLL,FAM106A,FAM83G,FBXW10,FLCN,FLII,FLJ35934,FOXO3B,GID4,GRAP,GRAPL,KRT16P1,KRT17P5,LGALS9C,LLGL1,LOC388436,LOC79999,MAPK7,MED9,MFAP4,MIEF2,MIR1180,MIR33B,MIR6777,MIR6778,MPRIP,MYO15A,NT5M,PEMT,PLD6,PRPSAP2,RAI1,RAI1-AS1,RASD1,RNF112,SHMT1,SLC47A1,SLC47A2,SLC5A10,SMCR2,SMCR5,SMCR8,SNORA59A,SNORA5…	17p11.2 recurrent (SMS/PLS) region (includes RAI1)-(Potocki-Lupski syndrome)-Duplication	Recurrent genomic disorder
169	17	34959298	36244358	3	male	455	1285061	AATF,ACACA,C17orf78,DDX52,DUSP14,HNF1B,LHX1,MIR2909,MIR378J,MRM1,SNORA90,SYNRG,TADA2A,YWHAEP7	17q12 recurrent (RCAD syndrome) region (includes HNF1B)-Duplication	Recurrent genomic disorder
170	17	34815551	36244358	3	male	551	1428808	AATF,ACACA,C17orf78,DDX52,DHRS11,DUSP14,GGNBP2,HNF1B,LHX1,MIR2909,MIR378J,MRM1,MYO19,PIGW,SNORA90,SYNRG,TADA2A,YWHAEP7,ZNHIT3	17q12 recurrent (RCAD syndrome) region (includes HNF1B)-Duplication	Recurrent genomic disorder
171	1	146506626	147803005	3	male	422	1296380	ACP6,BCL9,CHD1L,FMO5,GJA5,GJA8,GPR89B,LINC00624,LOC101927468,LOC728989,NBPF11,NBPF13P,NBPF8,PDIA3P1,PDZK1P1,PRKAB2,RNVU1-8	1q21.1 recurrent region (BP3-BP4, distal) (includes GJA5)-Duplication	Recurrent genomic disorder
172	1	146089254	147803005	3	male	425	1713752	ACP6,BCL9,CHD1L,FMO5,GJA5,GJA8,GPR89B,LINC00624,LOC101927468,LOC728989,NBPF10,NBPF11,NBPF12,NBPF13P,NBPF20,NBPF25P,NBPF8,PDIA3P1,PDZK1P1,PRKAB2,RNVU1-8	1q21.1 recurrent region (BP3-BP4, distal) (includes GJA5)-Duplication	Recurrent genomic disorder
173	1	146501348	147826789	3	female	429	1325442	ACP6,BCL9,CHD1L,FMO5,GJA5,GJA8,GPR89B,LINC00624,LOC101927468,LOC728989,MIR5087,NBPF11,NBPF13P,NBPF8,PDIA3P1,PDZK1P1,PRKAB2,RNVU1-8	1q21.1 recurrent region (BP3-BP4, distal) (includes GJA5)-Duplication	Recurrent genomic disorder
174	1	242777990	245490925	1	female	731	2712936	ADSS,AKT3,C1orf100,C1orf101,CEP170,COX20,DESI2,EFCAB2,HNRNPU,KIF26B,LINC01347,LOC101928068,LOC339529,MIR4677,SDCCAG8,SNORA100,ZBTB18	1q43q44 terminal region (includes AKT3)-Deletion	Genomic disorder
175	22	48222045	51162059	1	male	1276	2940015	ADM2,ALG12,ARSA,BRD1,C22orf34,CHKB,CHKB-AS1,CHKB-CPT1B,CPT1B,CRELD2,DENND6B,FAM19A5,HDAC10,IL17REL,KLHDC7B,LINC01310,LMF2,LOC284930,LOC284933,MAPK11,MAPK12,MAPK8IP2,MIOX,MIR3201,MIR3667,MIR4535,MIR6821,MLC1,MOV10L1,NCAPH2,ODF3B,PANX2,PIM3,PLXNB2,PPP6R2,SBF1,SCO2,SELO,SHANK3,SYCE3,TRABD,TUBGCP6,TYMP,ZBED4	22q13 deletion syndrome (Phelan-McDermid syndrome)-Deletion	Genomic disorder
176	22	46949022	51153371	1	male	2330	4204350	ADM2,ALG12,ARSA,BRD1,C22orf34,CERK,CHKB,CHKB-AS1,CHKB-CPT1B,CPT1B,CRELD2,DENND6B,FAM19A5,GRAMD4,HDAC10,IL17REL,KLHDC7B,LINC00898,LINC01310,LL22NC03-75H12.2,LMF2,LOC284930,LOC284933,MAPK11,MAPK12,MAPK8IP2,MIOX,MIR3201,MIR3667,MIR4535,MIR6821,MLC1,MOV10L1,NCAPH2,ODF3B,PANX2,PIM3,PLXNB2,PPP6R2,SBF1,SCO2,SELO,SHANK3,SYCE3,TBC1D22A,TBC1D22A-AS1,TRABD,TUBGCP6,TYMP,ZBED4	22q13 deletion syndrome (Phelan-McDermid syndrome)-Deletion	Genomic disorder
177	22	18844632	21463730	1	female	1225	2619099	AIFM3,ARVCF,BCRP2,C22orf29,C22orf39,CCDC188,CDC45,CLDN5,CLTCL1,COMT,CRKL,DGCR10,DGCR11,DGCR14,DGCR2,DGCR5,DGCR6,DGCR6L,DGCR8,DGCR9,GNB1L,GP1BB,GSC2,HIRA,KLHL22,LINC00895,LINC00896,LINC01311,LOC101928891,LOC284865,LRRC74B,LZTR1,MED15,MIR1286,MIR1306,MIR185,MIR3618,MIR4761,MIR649,MIR6816,MRPL40,P2RX6,P2RX6P,PI4KA,PI4KAP1,POM121L4P,PRODH,RANBP1,RIMBP3,RTN4R,SCARF2,SEPT5,SEPT5-GP1BB,SERPIND1,SLC25A1,…	22q11.2 recurrent (DGS/VCFS) region (proximal, A-D) (includes TBX1)-Deletion	Recurrent genomic disorder
178	22	18844632	21463730	1	female	1225	2619099	AIFM3,ARVCF,BCRP2,C22orf29,C22orf39,CCDC188,CDC45,CLDN5,CLTCL1,COMT,CRKL,DGCR10,DGCR11,DGCR14,DGCR2,DGCR5,DGCR6,DGCR6L,DGCR8,DGCR9,GNB1L,GP1BB,GSC2,HIRA,KLHL22,LINC00895,LINC00896,LINC01311,LOC101928891,LOC284865,LRRC74B,LZTR1,MED15,MIR1286,MIR1306,MIR185,MIR3618,MIR4761,MIR649,MIR6816,MRPL40,P2RX6,P2RX6P,PI4KA,PI4KAP1,POM121L4P,PRODH,RANBP1,RIMBP3,RTN4R,SCARF2,SEPT5,SEPT5-GP1BB,SERPIND1,SLC25A1,…	22q11.2 recurrent (DGS/VCFS) region (proximal, A-D) (includes TBX1)-Deletion	Recurrent genomic disorder
179	22	18886915	21463730	3	male	1223	2576816	AIFM3,ARVCF,BCRP2,C22orf29,C22orf39,CCDC188,CDC45,CLDN5,CLTCL1,COMT,CRKL,DGCR10,DGCR11,DGCR14,DGCR2,DGCR5,DGCR6,DGCR6L,DGCR8,DGCR9,GNB1L,GP1BB,GSC2,HIRA,KLHL22,LINC00895,LINC00896,LINC01311,LOC101928891,LOC284865,LRRC74B,LZTR1,MED15,MIR1286,MIR1306,MIR185,MIR3618,MIR4761,MIR649,MIR6816,MRPL40,P2RX6,P2RX6P,PI4KA,PI4KAP1,POM121L4P,PRODH,RANBP1,RIMBP3,RTN4R,SCARF2,SEPT5,SEPT5-GP1BB,SERPIND1,SLC25A1,…	22q11.2 recurrent (DGS/VCFS) region (proximal, A-D) (includes TBX1)-Duplication	Recurrent genomic disorder
180	22	18891398	21463730	1	male	1156	2572333	AIFM3,ARVCF,BCRP2,C22orf29,C22orf39,CCDC188,CDC45,CLDN5,CLTCL1,COMT,CRKL,DGCR10,DGCR11,DGCR14,DGCR2,DGCR5,DGCR6,DGCR6L,DGCR8,DGCR9,GNB1L,GP1BB,GSC2,HIRA,KLHL22,LINC00895,LINC00896,LINC01311,LOC101928891,LOC284865,LRRC74B,LZTR1,MED15,MIR1286,MIR1306,MIR185,MIR3618,MIR4761,MIR649,MIR6816,MRPL40,P2RX6,P2RX6P,PI4KA,PI4KAP1,POM121L4P,PRODH,RANBP1,RIMBP3,RTN4R,SCARF2,SEPT5,SEPT5-GP1BB,SERPIND1,SLC25A1,…	22q11.2 recurrent (DGS/VCFS) region (proximal, A-D) (includes TBX1)-Deletion	Recurrent genomic disorder
181	22	18891398	21463730	1	female	1221	2572333	AIFM3,ARVCF,BCRP2,C22orf29,C22orf39,CCDC188,CDC45,CLDN5,CLTCL1,COMT,CRKL,DGCR10,DGCR11,DGCR14,DGCR2,DGCR5,DGCR6,DGCR6L,DGCR8,DGCR9,GNB1L,GP1BB,GSC2,HIRA,KLHL22,LINC00895,LINC00896,LINC01311,LOC101928891,LOC284865,LRRC74B,LZTR1,MED15,MIR1286,MIR1306,MIR185,MIR3618,MIR4761,MIR649,MIR6816,MRPL40,P2RX6,P2RX6P,PI4KA,PI4KAP1,POM121L4P,PRODH,RANBP1,RIMBP3,RTN4R,SCARF2,SEPT5,SEPT5-GP1BB,SERPIND1,SLC25A1,…	22q11.2 recurrent (DGS/VCFS) region (proximal, A-D) (includes TBX1)-Deletion	Recurrent genomic disorder
182	2	191485454	205646988	1	male	3489	14161535	ABI2,ALS2,ALS2CR11,ALS2CR12,ANKRD44,ANKRD44-IT1,AOX1,AOX2P,AOX3P-AOX2P,BMPR2,BOLL,BZW1,C2orf47,C2orf66,C2orf69,CARF,CASP10,CASP8,CCDC150,CD28,CDK15,CFLAR,CFLAR-AS1,CLK1,COQ10B,CTLA4,CYP20A1,DNAH7,FAM117B,FAM126B,FTCDNL1,FZD7,GLS,GTF3C3,HECW2,HSPD1,HSPE1,HSPE1-MOB4,ICA1L,ICOS,KCTD18,KIAA2012,LOC100130452,LOC100507140,LOC101927406,LOC101927431,LOC101927482,LOC101927619,LOC101927641,LOC101927795,LOC…	2q33.1 deletion syndrome	Genomic disorder
183	2	238137652	243048760	1	male	2255	4911109	AGXT,ANKMY1,ANO7,AQP12A,AQP12B,ASB1,ATG4B,BOK,BOK-AS1,C2orf54,CAPN10,CAPN10-AS1,COL6A3,D2HGDH,DTYMK,DUSP28,ESPNL,FAM132B,FARP2,FLJ43879,GAL3ST2,GPC1,GPR35,HDAC4,HDLBP,HES6,ILKAP,ING5,KIF1A,KLHL30,LINC01107,LINC01237,LOC102723927,LOC150935,LOC151174,LOC200772,LOC643387,LOC728323,LRRFIP1,MGC16025,MIR149,MIR2467,MIR3133,MIR4269,MIR4440,MIR4441,MIR4786,MIR6811,MLPH,MTERF4,MYEOV2,NDUFA10,NEU4,OR6B2,OR…	2q37 monosomy-Deletion	Genomic disorder
184	2	237440052	243007368	1	male	1991	5567317	ACKR3,AGXT,ANKMY1,ANO7,AQP12A,AQP12B,ASB1,ATG4B,BOK,BOK-AS1,C2orf54,CAPN10,CAPN10-AS1,COL6A3,COPS8,D2HGDH,DTYMK,DUSP28,ESPNL,FAM132B,FARP2,FLJ43879,GAL3ST2,GPC1,GPR35,HDAC4,HDLBP,HES6,ILKAP,ING5,KIF1A,KLHL30,LINC01107,LINC01237,LOC102723927,LOC150935,LOC151174,LOC200772,LOC643387,LOC93463,LRRFIP1,MGC16025,MIR149,MIR2467,MIR3133,MIR4269,MIR4440,MIR4441,MIR4786,MIR6811,MLPH,MTERF4,MYEOV2,NDUFA10,NE…	2q37 monosomy-Deletion	Genomic disorder
185	2	237673053	243048760	1	male	2341	5375708	AGXT,ANKMY1,ANO7,AQP12A,AQP12B,ASB1,ATG4B,BOK,BOK-AS1,C2orf54,CAPN10,CAPN10-AS1,COL6A3,COPS8,D2HGDH,DTYMK,DUSP28,ESPNL,FAM132B,FARP2,FLJ43879,GAL3ST2,GPC1,GPR35,HDAC4,HDLBP,HES6,ILKAP,ING5,KIF1A,KLHL30,LINC01107,LINC01237,LOC102723927,LOC150935,LOC151174,LOC200772,LOC643387,LOC728323,LOC93463,LRRFIP1,MGC16025,MIR149,MIR2467,MIR3133,MIR4269,MIR4440,MIR4441,MIR4786,MIR6811,MLPH,MTERF4,MYEOV2,NDUFA1…	2q37 monosomy-Deletion	Genomic disorder
186	3	195734915	197346971	1	male	597	1612057	BDH1,CEP19,DLG1,DLG1-AS1,FBXO45,LINC00885,LINC01063,LOC220729,MELTF,MFI2-AS1,MIR4797,NCBP2,NCBP2-AS2,NRROS,PAK2,PCYT1A,PIGX,PIGZ,RNF168,SENP5,SLC51A,SMCO1,TCTEX1D2,TFRC,TM4SF19,TM4SF19-AS1,TM4SF19-TCTEX1D2,UBXN7,WDR53,ZDHHC19	3q29 recurrent region (includes DLG1)-Deletion	Recurrent genomic disorder
188	7	72722981	74138603	1	female	448	1415623	ABHD11,ABHD11-AS1,BAZ1B,BCL7B,CLDN3,CLDN4,CLIP2,DNAJC30,EIF4H,ELN,FKBP6,FZD9,GTF2I,GTF2IRD1,LAT2,LIMK1,LOC101926943,MIR4284,MIR590,MLXIPL,RFC2,STX1A,TBL2,TRIM50,VPS37D,WBSCR22,WBSCR27,WBSCR28	7q11.23 recurrent (Williams-Beuren syndrome) region (includes ELN)-Deletion	Recurrent genomic disorder
194	4	79186200	87362834	1	male	1609	8176635	ANTXR2,ANXA3,ARHGAP24,BMP2K,BMP3,C4orf22,CDS1,COPS4,COQ2,ENOPH1,FAM175A,FGF5,FRAS1,GK2,GPAT3,HELQ,HNRNPD,HNRNPDL,HPSE,LIN54,LINC00575,LINC00989,LINC01088,LINC01094,LOC101928942,LOC101928978,LOC101929064,MAPK10,MIR4451,MIR5096,MIR575,MRPS18C,NAA11,NKX6-1,PAQR3,PCAT4,PLAC8,PRDM8,PRKG2,RASGEF1B,SCD5,SEC31A,SNORD143,SNORD144,THAP9,THAP9-AS1,TMEM150C,WDFY3,WDFY3-AS2		Large CNV
195	4	55045716	71121681	1	male	3825	16075965	AASDH,ADGRL3,ADGRL3-AS1,ARL9,CENPC,CEP135,CLOCK,CSN1S1,CSN1S2AP,CSN1S2BP,CSN2,CSN3,EPHA5,EPHA5-AS1,EXOC1,FDCSP,FTLP10,GNRHR,HOPX,HTN1,HTN3,IGFBP7,IGFBP7-AS1,KDR,KIAA1211,KIT,LOC101927237,LOC101928851,LOC105377245,LOC105377247,LOC105377671,LOC339978,LOC401134,LOC550113,LOC644145,MIR1269A,MIR548AG1,MIR7641-2,NMU,NOA1,ODAM,PAICS,PDCL2,PDGFRA,POLR2B,PPAT,PRR27,REST,SPINK2,SRD5A3,SRD5A3-AS1,SRP72,STAP…		Large CNV
196	13	71256304	115103529	3	male	14837	43847226	ABCC4,ABHD13,ADPRHL1,ANKRD10,ARGLU1,ARHGEF7,ARHGEF7-AS1,ARHGEF7-AS2,ATP11A,ATP11A-AS1,ATP11AUN,ATP4B,BIVM,BIVM-ERCC5,BORA,BTF3P11,CARKD,CARS2,CCDC168,CDC16,CHAMP1,CLDN10,CLDN10-AS1,CLN5,CLYBL,CLYBL-AS1,CLYBL-AS2,COL4A1,COL4A2,COL4A2-AS1,COL4A2-AS2,COMMD6,CTAGE11P,CUL4A,DACH1,DAOA,DAOA-AS1,DCT,DCUN1D2,DIS3,DNAJC3,DNAJC3-AS1,DOCK9,DOCK9-AS1,DOCK9-AS2,DZIP1,EDNRB,EDNRB-AS1,EFNB2,ERCC5,F10,F10-AS1,F7…		Large CNV
197	1	2044037	8304607	1	female	2948	6260571	ACOT7,ACTRT2,AJAP1,ARHGEF16,C1orf174,CAMTA1,CCDC27,CEP104,CHD5,DFFB,DNAJC11,ERRFI1,ESPN,FAAP20,FAM213B,GPR153,HES2,HES3,HES5,ICMT,KCNAB2,KLHL21,LINC00337,LINC00982,LINC01134,LINC01346,LOC100129534,LOC100505887,LOC100996583,LOC102724450,LOC102724539,LOC115110,LOC284661,LRRC47,MEGF6,MIR4251,MIR4252,MIR4417,MIR4689,MIR551A,MMEL1,MORN1,NOL9,NPHP4,PANK4,PARK7,PER3,PEX10,PHF13,PLCH2,PLEKHG5,PRDM16,PRKC…	1p36 microdeletion syndrome	Genomic disorder
198	22	46480602	51133580	1	female	2673	4652979	ADM2,ALG12,ARSA,BRD1,C22orf34,CDPF1,CELSR1,CERK,CHKB,CHKB-AS1,CHKB-CPT1B,CPT1B,CRELD2,DENND6B,FAM19A5,GRAMD4,GTSE1,GTSE1-AS1,HDAC10,IL17REL,KLHDC7B,LINC00898,LINC01310,LL22NC03-75H12.2,LMF2,LOC284930,LOC284933,MAPK11,MAPK12,MAPK8IP2,MIOX,MIR3201,MIR3619,MIR3667,MIR4535,MIR4763,MIR6821,MIRLET7A3,MIRLET7B,MIRLET7BHG,MLC1,MOV10L1,NCAPH2,ODF3B,PANX2,PIM3,PKDREJ,PLXNB2,PPARA,PPP6R2,SBF1,SCO2,SELO,SHAN…	22q13 deletion syndrome (Phelan-McDermid syndrome)-Deletion	Genomic disorder
199	14	71186372	75371060	1	female	1630	4184689	ABCD4,ACOT1,ACOT2,ACOT4,ACOT6,ALDH6A1,AREL1,BBOF1,C14orf169,COQ6,DCAF4,DLST,DNAL1,DPF3,ELMSAN1,ENTPD5,FAM161B,FCF1,HEATR4,ISCA2,LIN52,LOC100506476,LOC100506498,LOC101928123,LOC101928143,LOC145474,LTBP2,MAP3K9,MIR4505,MIR4709,MIR7843,NPC2,NUMB,PAPLN,PCNX1,PNMA1,PROX2,PSEN1,PTGR2,RBM25,RGS6,RPS6KL1,SIPA1L1,SNORD56B,SYNDIG1L,VRTN,VSX2,YLPM1,ZFYVE1,ZNF410		Large CNV
201	11	125869966	134934063	1	female	3681	9064098	ACAD8,ADAMTS15,ADAMTS8,APLP2,ARHGAP32,B3GAT1,BARX2,C11orf44,C11orf45,CDON,DCPS,ETS1,FAM118B,FLI1,FOXRED1,GLB1L2,GLB1L3,IGSF9B,JAM3,KCNJ1,KCNJ5,KIRREL3,KIRREL3-AS2,KIRREL3-AS3,LINC00167,LINC01395,LOC100128239,LOC100507431,LOC100507548,LOC101929427,LOC101929473,LOC101929497,LOC101929517,LOC101929538,LOC101929653,LOC103611081,LOC283177,LOC646522,MIR3167,MIR4697,MIR4697HG,MIR6090,MIR8052,NCAPD3,NFRKB…	(11q deletion syndrome/Jacobsen syndrome)	Genomic disorder
202	22	44684979	50868013	1	male	2307	6183035	ALG12,ARHGAP8,ATXN10,BRD1,C22orf34,CDPF1,CELSR1,CERK,CRELD2,DENND6B,FAM118A,FAM19A5,FBLN1,GRAMD4,GTSE1,GTSE1-AS1,HDAC10,IL17REL,KIAA0930,KIAA1644,LDOC1L,LINC00207,LINC00229,LINC00898,LINC00899,LINC01310,LINC01589,LL22NC03-75H12.2,LOC101927526,LOC284930,LOC284933,LOC730668,MAPK11,MAPK12,MIR1249,MIR3201,MIR3619,MIR3667,MIR4535,MIR4762,MIR4763,MIR6821,MIRLET7A3,MIRLET7B,MIRLET7BHG,MLC1,MOV10L1,NUP50…	(Interstitial 22q13 deletion not Involving SHANK3)	Large CNV
203	2	165130868	166299635	1	female	304	1168768	COBLL1,GRB14,LOC101929633,SCN2A,SCN3A,SLC38A11,SNORA70F	(Deletion includes SCN2A, known to be involved in ASD, ID and epilepsy (Developmental and epileptic encephalopathy 11, AD)	Large CNV
204	3	52880974	68852282	1	male	5714	15971309	ABHD6,ACOX2,ACTR8,ADAMTS9,ADAMTS9-AS1,ADAMTS9-AS2,APPL1,ARF4,ARF4-AS1,ARHGEF3,ARHGEF3-AS1,ASB14,ATXN7,C3orf14,C3orf49,C3orf67,C3orf67-AS1,CACNA1D,CACNA2D3,CACNA2D3-AS1,CADPS,CCDC66,CHDH,DCP1A,DENND6A,DNAH12,DNASE1L3,ERC2,ERC2-IT1,ESRG,FAM107A,FAM19A1,FAM19A4,FAM208A,FAM3D,FAM3D-AS1,FEZF2,FHIT,FLNB,HESX1,IL17RB,IL17RD,KBTBD8,KCTD6,LINC00698,LINC00994,LRIG1,LRTM1,MAGI1,MAGI1-AS1,MIR3938,MIR4272,MIR…		Large CNV
206	18	30549543	32175025	1	female	335	1625483	ASXL3,CCDC178,DTNA,NOL4	(Deletion includes ASXL3, known to be involved in ASD/ID (Bainbridge-Ropers syndrome, AD))	Large CNV
208	18	112535	15102421	1	female	5814	14989887	ADCYAP1,AFG3L2,ANKRD12,ANKRD20A5P,ANKRD30B,ANKRD62,APCDD1,ARHGAP28,C18orf42,C18orf61,CBX3P2,CEP192,CEP76,CETN1,CHMP1B,CIDEA,CLUL1,COLEC12,CXADRP3,CYP4F35P,DLGAP1,DLGAP1-AS1,DLGAP1-AS2,DLGAP1-AS3,DLGAP1-AS4,DLGAP1-AS5,EMILIN2,ENOSF1,EPB41L3,FAM210A,GACAT2,GAPLINC,GNAL,IMPA2,L3MBTL4,L3MBTL4-AS1,LAMA1,LDLRAD4,LDLRAD4-AS1,LINC00470,LINC00526,LINC00667,LINC00668,LINC01254,LINC01255,LINC01387,LINC01443…	(Chromosome 18p deletion syndrome, OMIM #146390)	Genomic disorder
209	3	187440506	196438744	1	male	2881	8998239	ACAP2,APOD,ATP13A3,ATP13A4,ATP13A4-AS1,ATP13A5,ATP13A5-AS1,BCL6,CCDC50,CEP19,CLDN1,CLDN16,CPN2,DPPA2P3,FAM43A,FBXO45,FGF12,FGF12-AS1,FLJ42393,GMNC,GP5,HES1,HRASLS,IL1RAP,LINC00884,LINC00885,LINC00887,LINC00969,LINC01063,LINCR-0002,LOC100131635,LOC100505920,LOC100507391,LOC101929337,LOC101929697,LOC647323,LPP,LPP-AS1,LPP-AS2,LRRC15,LSG1,MB21D2,MGC2889,MIR28,MIR3137,MIR5692C1,MIR570,MIR6829,MIR944,…	(Partial overlap of the 3q29 microdeletion syndrome region, 44%)	Large CNV
212	18	139767	14988113	1	female	5802	14848347	ADCYAP1,AFG3L2,ANKRD12,ANKRD20A5P,ANKRD30B,ANKRD62,APCDD1,ARHGAP28,C18orf42,C18orf61,CBX3P2,CEP192,CEP76,CETN1,CHMP1B,CIDEA,CLUL1,COLEC12,CXADRP3,CYP4F35P,DLGAP1,DLGAP1-AS1,DLGAP1-AS2,DLGAP1-AS3,DLGAP1-AS4,DLGAP1-AS5,EMILIN2,ENOSF1,EPB41L3,FAM210A,GACAT2,GAPLINC,GNAL,IMPA2,L3MBTL4,L3MBTL4-AS1,LAMA1,LDLRAD4,LDLRAD4-AS1,LINC00470,LINC00526,LINC00667,LINC00668,LINC01254,LINC01255,LINC01387,LINC01443…	(Chromosome 18p deletion syndrome, OMIM #146390)	Genomic disorder
215	7	124461857	132192530	1	male	2316	7730674	AHCYL2,ARF5,ATP6V1F,CALU,CCDC136,CEP41,COPG2,CPA1,CPA2,CPA4,CPA5,FAM71F1,FAM71F2,FLNC,FSCN3,GCC1,GRM8,HILPDA,IMPDH1,IRF5,KCP,KLF14,KLHDC10,LEP,LINC-PINT,LINC01000,LOC100130705,LOC100506682,LOC100506860,LOC101928254,LOC101928283,LOC101928333,LOC101928782,LOC101928807,LOC105375504,LOC407835,LRRC4,MEST,MESTIT1,METTL2B,MGC27345,MIR129-1,MIR182,MIR183,MIR29A,MIR29B1,MIR335,MIR592,MIR593,MIR96,MKLN1,MK…		Large CNV
220	16	80484811	81995177	1	female	977	1510367	ATMIN,BCO1,C16orf46,CDYL2,CENPN,CMC2,CMIP,DYNLRB2,GAN,GCSH,LINC01227,LOC100129617,LOC102724084,MIR4720,MIR6504,MIR7854,PKD1L2,PLCG2,PRCAT47		Large CNV
222	19	28604705	33538414	1	male	1507	4933710	ANKRD27,C19orf12,CCNE1,CEP89,DPY19L3,FAAP24,LINC00906,LINC01532,LINC01533,LOC100420587,LOC101927411,LOC102724958,LOC284395,LOC400684,NUDT19,PDCD5,PLEKHF1,POP4,RGS9BP,RHPN2,SLC7A9,TDRD12,THEG5,TSHZ3,UQCRFS1,URI1,VSTM2B,ZNF507,ZNF536		Large CNV
224	8	67981275	71200109	1	male	1081	3218835	ARFGEF1,C8orf34,C8orf34-AS1,CPA6,CSPP1,LINC01592,LINC01603,NCOA2,PRDM14,PREX2,SLCO5A1,SULF1		Large CNV
225	3	61495	9101668	1	female	4031	9040174	ARL8B,BHLHE40,BHLHE40-AS1,CAV3,CHL1,CHL1-AS1,CNTN4,CNTN4-AS1,CNTN4-AS2,CNTN6,CRBN,EDEM1,EGOT,GRM7,GRM7-AS1,GRM7-AS2,GRM7-AS3,IL5RA,ITPR1,ITPR1-AS1,LINC00312,LINC01266,LMCD1,LMCD1-AS1,LOC101927394,LOC102723448,LRRN1,MIR4790,OXTR,RAD18,SETMAR,SRGAP3,SSUH2,SUMF1,TRNT1		Large CNV
227	2	198037641	201344732	3	male	650	3307092	ANKRD44,ANKRD44-IT1,BOLL,C2orf47,C2orf69,COQ10B,FTCDNL1,HSPD1,HSPE1,HSPE1-MOB4,LOC101927619,LOC101927641,MARS2,MOB4,PLCL1,RFTN2,SATB2,SATB2-AS1,SF3B1,SNORA105A,SNORA105B,SPATS2L,TYW5		Large CNV
230	12	132508389	133810935	1	female	573	1302547	ANHX,ANKLE2,CHFR,DDX51,EP400,EP400NL,FBRSL1,GALNT9,GOLGA3,LOC100130238,LOC101928416,LOC101928530,LOC101928597,LRCOL1,MIR6763,NOC4L,P2RX2,PGAM5,POLE,PXMP2,SNORA49,ZNF10,ZNF140,ZNF26,ZNF268,ZNF605,ZNF84,ZNF891		Large CNV		Individual 230 has a terminal 5q duplication and a terminal 12q deletion, suggesting that she has an unbalanced translocation
232	2	241362669	243048760	1	male	868	1686092	AGXT,ANKMY1,ANO7,AQP12A,AQP12B,ATG4B,BOK,BOK-AS1,C2orf54,CAPN10,CAPN10-AS1,D2HGDH,DTYMK,DUSP28,FARP2,GAL3ST2,GPC1,GPR35,HDLBP,ING5,KIF1A,LINC01237,LOC102723927,LOC200772,LOC728323,MIR149,MIR3133,MTERF4,NEU4,PASK,PDCD1,PP14571,PPP1R7,RNPEPL1,RTP5,SEPT2,SNED1,STK25,THAP4	2q37 monosomy-Deletion (downstream of HDAC4)	Genomic disorder		Individual 232 has a terminal 2q37.2 deletion and an adjacent duplication, suggesting he has a 2q inverted duplication/deletion
232	2	232490484	241359706	3	male	3675	8869223	ACKR3,AGAP1,AGAP1-IT1,ALPI,ALPP,ALPPL2,ARL4C,ASB1,ASB18,ATG16L1,C2orf82,CHRND,CHRNG,COL6A3,COPS7B,COPS8,DGKD,DIS3L2,DNAJB3,ECEL1,ECEL1P2,EFHD1,EIF4E2,ESPNL,FAM132B,FLJ43879,GBX2,GIGYF2,HDAC4,HES6,HJURP,ILKAP,INPP5D,IQCA1,KCNJ13,KLHL30,LINC01107,LINC01173,LOC100286922,LOC150935,LOC151174,LOC643387,LOC93463,LRRFIP1,MGC16025,MIR1244-1,MIR1244-2,MIR1244-3,MIR1244-4,MIR1471,MIR2467,MIR4269,MIR4440,MIR…		Large CNV		Individual 232 has a terminal 2q37.2 deletion and an adjacent duplication, suggesting he has a 2q inverted duplication/deletion
235	4	71566	8872977	3	female	4186	8801412	ABCA11P,ABLIM2,ACOX3,ADD1,ADRA2C,AFAP1,AFAP1-AS1,ATP5I,BLOC1S4,C4orf48,CCDC96,CFAP99,CPLX1,CPZ,CRIPAK,CRMP1,CTBP1,CTBP1-AS,CTBP1-AS2,CYTL1,DGKQ,DOK7,EVC,EVC2,FAM193A,FAM53A,FAM86EP,FGFR3,FGFRL1,FLJ36777,GAK,GPR78,GRK4,GRPEL1,HAUS3,HGFAC,HMX1,HTRA3,HTT,HTT-AS,IDUA,JAKMIP1,KIAA0232,LETM1,LINC00955,LINC01396,LINC01587,LOC100129917,LOC100129931,LOC100130872,LOC100133461,LOC101928279,LOC101928306,LOC1…	(4p16.3 terminal duplication spanning the critical region deleted in Wolf-Hirschhorn syndrome; there is some emerging evidence that duplications of this region may be associated with DD/ID and ASD [ClinGen Triplosensitivity score 2])	Large CNV		Individual 235 has a terminal 4p duplication and a terminal 8p deletion, suggesting that she has an unbalanced translocation
235	8	164984	7007415	1	female	4417	6842432	AGPAT5,ANGPT2,ARHGEF10,CLN8,CSMD1,DEFA1,DEFA10P,DEFA11P,DEFA1B,DEFA3,DEFA4,DEFA5,DEFA6,DEFA8P,DEFA9P,DEFB1,DEFT1P,DEFT1P2,DLGAP2,DLGAP2-AS1,ERICH1,ERICH1-AS1,FAM87A,FBXO25,GS1-24F4.2,KBTBD11,KBTBD11-OT1,LOC100287015,LOC101927752,LOC101927815,LOC286083,LOC401442,MCPH1,MCPH1-AS1,MIR3674,MIR4659A,MIR4659B,MIR596,MIR7160,MIR8055,MYOM2,RPL23AP53,TDRP,XKR5,ZNF596		Large CNV		Individual 235 has a terminal 4p duplication and a terminal 8p deletion, suggesting that she has an unbalanced translocation
240	13	103985291	115103529	1	male	4691	11118239	ABHD13,ADPRHL1,ANKRD10,ARGLU1,ARHGEF7,ARHGEF7-AS1,ARHGEF7-AS2,ATP11A,ATP11A-AS1,ATP11AUN,ATP4B,CARKD,CARS2,CDC16,CHAMP1,COL4A1,COL4A2,COL4A2-AS1,COL4A2-AS2,CUL4A,DAOA,DAOA-AS1,DCUN1D2,EFNB2,F10,F10-AS1,F7,FAM155A,FAM155A-IT1,GAS6,GAS6-AS1,GAS6-AS2,GRK1,GRTP1,GRTP1-AS1,ING1,IRS2,LAMP1,LIG4,LINC00343,LINC00346,LINC00354,LINC00368,LINC00396,LINC00399,LINC00403,LINC00431,LINC00443,LINC00452,LINC00460…	(13q33q34 microdeletion, PMID: 31321490; terminal, includes CHAMP1 (Mental retardation, autosomal dominant 40))	Large CNV
243	1	9833335	17004850	1	male	2993	7171516	AADACL3,AADACL4,AGMAT,AGTRAP,ANGPTL7,APITD1,APITD1-CORT,ARHGEF19,C1orf127,C1orf158,C1orf167,C1orf195,C1orf64,CASP9,CASZ1,CELA2A,CELA2B,CLCN6,CLCNKA,CLCNKB,CLSTN1,CORT,CROCCP2,CROCCP3,CTNNBIP1,CTRC,DDI2,DFFA,DHRS3,DISP3,DNAJC16,DRAXIN,EFHD2,EPHA2,EXOSC10,FAM131C,FAM231A,FAM231B,FAM231C,FBLIM1,FBXO2,FBXO42,FBXO44,FBXO6,FHAD1,FLJ37453,HNRNPCL1,HNRNPCL2,HNRNPCL3,HNRNPCL4,HSPB7,KAZN,KIAA2013,KIF1B,LOC…		Large CNV
244	4	92770887	107022503	1	male	3294	14251617	ADH1A,ADH1B,ADH1C,ADH4,ADH5,ADH6,ADH7,ARHGEF38,ARHGEF38-IT1,ATOH1,BANK1,BDH2,BMPR1B,BMPR1B-AS1,C4orf17,CENPE,CISD2,CXXC4,DAPP1,DDIT4L,DNAJB14,EIF4E,EMCN,FLJ20021,GRID2,GSTCD,H2AFZ,HPGDS,INTS12,LAMTOR3,LINC01216,LOC100507053,LOC101929194,LOC101929210,LOC101929353,LOC101929448,LOC101929468,LOC101929529,LOC101929577,LOC102723704,LOC105377348,LOC256880,MANBA,METAP1,MIR1255A,MIR3684,MIR8066,MTTP,NFKB1…		Large CNV
246	5	12911942	26727405	3	male	3195	13815464	ANKH,BASP1,C5orf17,CDH10,CDH12,CDH18,CTD-2350J17.1,DNAH5,FAM105A,FAM134B,FBXL7,GUSBP1,LOC100130744,LOC101929454,LOC101929505,LOC101929524,LOC101929544,LOC102723526,LOC285696,LOC340107,LOC401177,LOC646241,MARCH11,MIR4637,MIR887,MYO10,OTULIN,PMCHL1,PRDM9,SNORA105A,SNORA105B,SNORD141A,SNORD141B,TRIO,ZNF622		Large CNV
249	X	6456940	8135053	0	male	205	1678114	MIR4767,MIR651,PNPLA4,PUDP,STS,VCX	Xp22.31 recurrent region (includes Steroid sulphatase deficiency STS)-Deletion	Recurrent genomic disorder
250	X	6456940	8135053	0	male	205	1678114	MIR4767,MIR651,PNPLA4,PUDP,STS,VCX	Xp22.31 recurrent region (includes Steroid sulphatase deficiency STS)-Deletion	Recurrent genomic disorder
These individuals were included in the primary analyses and removed for the additional analysis, as described in the text.
210	9	46587	38773251	3	male	15813	38726665	ACER2,ACO1,ADAMTSL1,AK3,ALDH1B1,ANKRD18A,ANKRD18B,ANXA2P2,APTX,AQP3,AQP7,ARHGEF39,ARID3C,ATP8B5P,B4GALT1,B4GALT1-AS1,BAG1,BNC2,C9orf131,C9orf24,C9orf66,C9orf72,C9orf92,CA9,CAAP1,CBWD1,CCDC107,CCDC171,CCIN,CCL19,CCL21,CCL27,CD274,CD72,CDC37L1,CDC37L1-AS1,CDKN2A,CDKN2A-AS1,CDKN2B,CDKN2B-AS1,CER1,CHMP5,CLTA,CNTFR,CNTFR-AS1,CNTLN,CREB3,DCAF10,DCAF12,DCTN3,DDX58,DENND4C,DMRT1,DMRT2,DMRT3,DMRTA1,DNAI1,…		Large CNV	This individual has a 38 Mb duplication in chromosome 9 and a 26 Mb duplication in chromosome 20. While the CNV passed quality control by PennCNV, we removed the individual from the additional analysis.
210	20	63244	26278250	3	male	10464	26215007	ABHD12,ACSS1,ADAM33,ADRA1D,ANGPT4,ANKEF1,AP5S1,APMAP,ATRN,AVP,BANF2,BFSP1,BMP2,BTBD3,C20orf141,C20orf194,C20orf196,C20orf202,C20orf27,C20orf78,C20orf96,CASC20,CD93,CDC25B,CDS2,CENPB,CFAP61,CHGB,CPXM1,CRLS1,CRNKL1,CSNK2A1,CSRP2BP,CST1,CST11,CST13P,CST2,CST3,CST4,CST5,CST7,CST8,CST9,CST9L,CSTL1,DDRGK1,DEFB125,DEFB126,DEFB127,DEFB128,DEFB129,DEFB132,DSTN,DTD1,DZANK1,EBF4,ENTPD6,ESF1,FAM110A,FAM182A,…		Large CNV	This individual has a 38 Mb duplication in chromosome 9 and a 26 Mb duplication in chromosome 20. While the CNV passed quality control by PennCNV, we removed the individual from the additional analysis.
29	5	178547567	180633954	3	male	889	2086388	ADAMTS2,BTNL3,BTNL8,BTNL9,C5orf45,C5orf60,CANX,CBY3,CNOT6,FLT4,GFPT2,HEIH,HNRNPH1,LINC00847,LOC100996419,LOC101928445,LOC102577426,LOC105377763,LTC4S,MAML1,MAPK9,MGAT1,MGAT4B,MIR1229,MIR340,MIR8089,OR2V1,OR2V2,OR2Y1,RASGEF1C,RNF130,RUFY1,SCGB3A1,SQSTM1,TBC1D9B,TRIM7,ZFP62		Large CNV	Individuals 29, 236, and 189 had a terminal duplication and a terminal deletion in the same chromosome, which is rare. Although the CNV passed quality control by PennCNV, we removed these individuals from the additional analysis.
29	5	38139	18030481	1	male	6560	17992343	ADAMTS16,ADCY2,AHRR,ANKH,ANKRD33B,BASP1,BRD9,C5orf38,C5orf49,CCDC127,CCT5,CEP72,CLPTM1L,CMBL,CTD-2194D22.4,CTD-2201E9.1,CTD-2297D10.2,CTD-2350J17.1,CTD-3080P12.3,CTNND2,DAP,DNAH5,EXOC3,EXOC3-AS1,FAM105A,FAM134B,FAM173B,FASTKD3,FBXL7,FLJ33360,HRAT5,ICE1,IRX1,IRX2,IRX4,LINC01017,LINC01018,LINC01019,LINC01020,LINC01194,LINC01377,LINC01511,LOC100130744,LOC100288152,LOC100505625,LOC100506688,LOC100506…	5p15 terminal (Cri du chat syndrome) region-Deletion	Genomic disorder	Individuals 29, 236, and 189 had a terminal duplication and a terminal deletion in the same chromosome, which is rare. Although the CNV passed quality control by PennCNV, we removed these individuals from the additional analysis.
189	16	78254732	90148979	3	male	7534	11894248	ACSF3,ADAD2,AFG3L1P,ANKRD11,APRT,ATMIN,ATP2C2,BANP,BCO1,C16orf46,C16orf74,C16orf95,CA5A,CBFA2T3,CDH13,CDH15,CDK10,CDT1,CDYL2,CENPBD1,CENPN,CHMP1A,CMC2,CMIP,COTL1,COX4I1,CPNE7,CRISPLD2,CTU2,CYBA,DBNDD1,DEF8,DNAAF1,DPEP1,DYNLRB2,EMC8,FAM92B,FANCA,FBXO31,FENDRR,FLJ30679,FOXC2,FOXC2-AS1,FOXF1,FOXL1,GALNS,GAN,GAS8,GAS8-AS1,GCSH,GINS2,GSE1,HSBP1,HSD17B2,HSDL1,IL17C,IRF8,JPH3,KCNG4,KIAA0513,KLHDC4,KLHL3…	(Terminal 16p duplication)	Genomic disorder	Individuals 29, 236, and 189 had a terminal duplication and a terminal deletion in the same chromosome, which is rare. Although the CNV passed quality control by PennCNV, we removed these individuals from the additional analysis.
189	16	88165	1116567	1	male	963	1028403	ARHGDIG,AXIN1,C16orf13,CAPN15,CCDC78,CHTF18,DECR2,FAM173A,FAM195A,FAM234A,FBXL16,GNG13,HAGHL,HBA1,HBA2,HBM,HBQ1,HBZ,JMJD8,LINC00235,LMF1,LMF1-AS1,LOC100134368,LOC105371038,LUC7L,METRN,MIR3176,MIR5587,MIR662,MPG,MRPL28,MSLN,NARFL,NHLRC4,NME4,NPRL3,PDIA2,PIGQ,POLR3K,PRR25,PRR35,RAB11FIP3,RAB40C,RGS11,RHBDF1,RHBDL1,RHOT2,RPUSD1,SNRNP25,SOX8,SSTR5-AS1,STUB1,TMEM8A,WDR24,WDR90,WFIKKN1	ATR-16 syndrome-Deletion	Genomic disorder	Individuals 29, 236, and 189 had a terminal duplication and a terminal deletion in the same chromosome, which is rare. Although the CNV passed quality control by PennCNV, we removed these individuals from the additional analysis.
236	6	394293	14618137	3	male	5563	14223845	ADTRP,BLOC1S5,BLOC1S5-TXNDC5,BMP6,BPHL,C6orf201,C6orf52,CAGE1,CD83,CDYL,DSP,ECI2,EDN1,EEF1E1,EEF1E1-BLOC1S5,ELOVL2,ELOVL2-AS1,ERVFRD-1,EXOC2,F13A1,FAM217A,FAM50B,FARS2,FOXC1,FOXCUT,FOXF2,FOXQ1,GCM2,GCNT2,GFOD1,GMDS,GMDS-AS1,HIVEP1,HTATSF1P2,HULC,HUS1B,IRF4,KU-MEL-3,LINC00518,LINC01011,LINC01108,LINC01600,LINC01622,LOC100130357,LOC100506207,LOC100507194,LOC100507506,LOC101927691,LOC101927730,LOC10…		Large CNV	Individuals 29, 236, and 189 had a terminal duplication and a terminal deletion in the same chromosome, which is rare. Although the CNV passed quality control by PennCNV, we removed these individuals from the additional analysis.
236	6	167326008	170904973	1	male	1416	3578966	C6orf120,CCR6,DACT2,DLL1,ERMARD,FAM120B,FGFR1OP,FRMD1,GPR31,HGC6.3,KIF25,KIF25-AS1,LINC00242,LINC00574,LINC01558,LINC01615,LINC01624,LOC101929420,LOC101929460,LOC101929504,LOC101929523,LOC102724357,LOC102724511,LOC105378123,LOC105378127,LOC105378137,LOC154449,LOC285804,LOC401286,LOC441178,MIR3939,MIR4644,MLLT4,MLLT4-AS1,PDCD2,PHF10,PSMB1,RNASET2,SMOC2,TBP,TCP10,TCP10L2,TCTE3,THBS2,TTLL2,UNC93A,WD…		Large CNV	Individuals 29, 236, and 189 had a terminal duplication and a terminal deletion in the same chromosome, which is rare. Although the CNV passed quality control by PennCNV, we removed these individuals from the additional analysis.
37	8	39644542	52733242	3	male	2003	13088701	ADAM2,ANK1,AP3M2,C8orf22,C8orf4,CEBPD,CHRNA6,CHRNB3,DKK4,EFCAB1,FNTA,GINS4,GOLGA7,GPAT4,HGSNAT,HOOK3,IDO1,IDO2,IKBKB,KAT6A,LINC00293,LOC100287846,LOC100507464,LOC101929217,LOC101929268,LOC101929897,LOC102723729,MCM4,MIR4469,MIR486-1,MIR486-2,NKX6-3,PCMTD1,PLAT,POLB,POMK,POTEA,PRKDC,PXDNL,RNF170,SFRP1,SLC20A2,SMIM19,SNAI2,SNTG1,SPIDR,THAP1,UBE2V2,VDAC3,ZMAT4		Large CNV	Individuals 37, 241, and 248 had an almost identical pericentromeric duplication of 13 Mb on chromosome 8. While the CNV passed quality control by PennCNV, we removed the individuals from the additional analysis.
37	8	86025218	121530944	3	male	8905	35505727	AARD,ABRA,ANGPT1,ANKRD46,ATP6V0D2,ATP6V1C1,AZIN1,AZIN1-AS1,BAALC,BAALC-AS1,BAALC-AS2,C8orf37,C8orf37-AS1,C8orf59,C8orf87,C8orf88,CA1,CA13,CA2,CA3,CA3-AS1,CALB1,CCNE2,CDH17,CNBD1,CNGB3,COL14A1,COLEC10,COX6C,CPNE3,CPQ,CSMD3,CTHRC1,DCAF13,DCAF4L2,DCSTAMP,DECR1,DEPTOR,DPY19L4,DPYS,DSCC1,E2F5,EBAG9,EIF3E,EIF3H,EMC2,ENPP2,ENY2,ERICH5,ESRP1,EXT1,FAM92A1,FBXO43,FLJ42969,FLJ46284,FSBP,FZD6,GDF6,GEM,GRHL2,…		Large CNV	Individuals 37, 241, and 248 had an almost identical pericentromeric duplication of 13 Mb on chromosome 8. While the CNV passed quality control by PennCNV, we removed the individuals from the additional analysis.
241	5	78938315	82400773	3	male	1357	3462459	ACOT12,ANKRD34B,ATG10,ATP6AP1L,CKMT2,CKMT2-AS1,CMYA5,CRSP8P,CTD-2201I18.1,DHFR,FAM151B,LINC01337,LINC01338,LINC01455,LOC644936,MIR3977,MSH3,MTRNR2L2,MTX3,PAPD4,RASGRF2,RASGRF2-AS1,RNU5D-1,RNU5E-1,RPS23,SCARNA18,SERINC5,SPZ1,SSBP2,THBS4,TMEM167A,XRCC4,ZCCHC9,ZFYVE16		Large CNV	Individuals 37, 241, and 248 had an almost identical pericentromeric duplication of 13 Mb on chromosome 8. While the CNV passed quality control by PennCNV, we removed the individuals from the additional analysis.
241	8	39628986	52733242	3	male	2005	13104257	ADAM2,ANK1,AP3M2,C8orf22,C8orf4,CEBPD,CHRNA6,CHRNB3,DKK4,EFCAB1,FNTA,GINS4,GOLGA7,GPAT4,HGSNAT,HOOK3,IDO1,IDO2,IKBKB,KAT6A,LINC00293,LOC100287846,LOC100507464,LOC101929217,LOC101929268,LOC101929897,LOC102723729,MCM4,MIR4469,MIR486-1,MIR486-2,NKX6-3,PCMTD1,PLAT,POLB,POMK,POTEA,PRKDC,PXDNL,RNF170,SFRP1,SLC20A2,SMIM19,SNAI2,SNTG1,SPIDR,THAP1,UBE2V2,VDAC3,ZMAT4		Large CNV	Individuals 37, 241, and 248 had an almost identical pericentromeric duplication of 13 Mb on chromosome 8. While the CNV passed quality control by PennCNV, we removed the individuals from the additional analysis.
248	8	39644542	52733242	3	male	2003	13088701	ADAM2,ANK1,AP3M2,C8orf22,C8orf4,CEBPD,CHRNA6,CHRNB3,DKK4,EFCAB1,FNTA,GINS4,GOLGA7,GPAT4,HGSNAT,HOOK3,IDO1,IDO2,IKBKB,KAT6A,LINC00293,LOC100287846,LOC100507464,LOC101929217,LOC101929268,LOC101929897,LOC102723729,MCM4,MIR4469,MIR486-1,MIR486-2,NKX6-3,PCMTD1,PLAT,POLB,POMK,POTEA,PRKDC,PXDNL,RNF170,SFRP1,SLC20A2,SMIM19,SNAI2,SNTG1,SPIDR,THAP1,UBE2V2,VDAC3,ZMAT4		Large CNV	Individuals 37, 241, and 248 had an almost identical pericentromeric duplication of 13 Mb on chromosome 8. While the CNV passed quality control by PennCNV, we removed the individuals from the additional analysis.
248	4	172943891	175231175	3	male	519	2287285	CEP44,FBXO8,GALNT7,GALNTL6,HAND2,HAND2-AS1,HMGB2,LOC101928314,LOC101928509,LOC101930370,SAP30,SCRG1		Large CNV	For pdCNV > 1 Mb and < 3 Mb, in the additional analysis we included only deletions with one or more coding exons from at least one brain-expressed gene that was also constrained for truncating variants (pLI ≥0.9) in gnomAD. CNV that did not meet these criteria were reclassified as not potentially damaging. (Note that this particular individual was removed based on the rationale noted above.)
These CNV were included in the primary analyses and were reclassified as not potentially damaging for the additional analysis, as described in the text.
151	15	30936285	32514341	3	male	481	1578057	CHRNA7,FAN1,HERC2P10,KLF13,LOC100288637,LOC283710,MIR211,MTMR10,OTUD7A,TRPM1		Large CNV	The large duplication in the 15q13.3 microdeletion syndrome region which met our criteria for large and genic, was reclassified as not potentially damaging for the additional analysis, since duplications in this region are not considered risk loci in DECIPHER and ClinGen.
42	11	51205162	55172399	3	female	115	3967238	OR4A15,OR4A16,OR4A5,OR4C46,TRIM48,TRIM51HP		Large CNV	Large (> 3Mb) pericentromic CNV (n=11) were reclassified as not potentially damaging for the additional analysis, because such regions are gene poor.
193	12	34565016	38155198	1	male	33	3590183			Large CNV	Large (> 3Mb) pericentromic CNV (n=11) were reclassified as not potentially damaging for the additional analysis, because such regions are gene poor.
200	11	51419389	55196954	3	male	97	3777566	OR4A15,OR4A16,OR4C46,TRIM48,TRIM51HP		Large CNV	Large (> 3Mb) pericentromic CNV (n=11) were reclassified as not potentially damaging for the additional analysis, because such regions are gene poor.
207	19	24446469	28079145	3	female	29	3632677			Large CNV	Large (> 3Mb) pericentromic CNV (n=11) were reclassified as not potentially damaging for the additional analysis, because such regions are gene poor.
214	12	34810203	38416139	1	female	27	3605937			Large CNV	Large (> 3Mb) pericentromic CNV (n=11) were reclassified as not potentially damaging for the additional analysis, because such regions are gene poor.
214	19	24518609	28101122	1	female	25	3582514			Large CNV	Large (> 3Mb) pericentromic CNV (n=11) were reclassified as not potentially damaging for the additional analysis, because such regions are gene poor.
219	19	24487350	28156666	1	male	31	3669317			Large CNV	Large (> 3Mb) pericentromic CNV (n=11) were reclassified as not potentially damaging for the additional analysis, because such regions are gene poor.
221	12	34685375	38432009	1	male	39	3746635			Large CNV	Large (> 3Mb) pericentromic CNV (n=11) were reclassified as not potentially damaging for the additional analysis, because such regions are gene poor.
226	12	34544679	38359611	3	female	40	3814933			Large CNV	Large (> 3Mb) pericentromic CNV (n=11) were reclassified as not potentially damaging for the additional analysis, because such regions are gene poor.
228	7	57877485	62397642	3	female	31	4520158			Large CNV	Large (> 3Mb) pericentromic CNV (n=11) were reclassified as not potentially damaging for the additional analysis, because such regions are gene poor.
229	12	34523378	38359611	3	male	41	3836234			Large CNV	Large (> 3Mb) pericentromic CNV (n=11) were reclassified as not potentially damaging for the additional analysis, because such regions are gene poor.
184	16	15129940	16263663	3	male	291	1133724	ABCC1,ABCC6,C16orf45,FOPNL,KIAA0430,LOC100505915,MIR3180-4,MIR484,MIR6506,MIR6511B1,MIR6511B2,MPV17L,MYH11,NDE1,NPIPA5,NTAN1,PDXDC1,PKD1P6-NPIPP1,RRN3	16p13.11 recurrent microduplication (neurocognitive disorder susceptibility locus)-Duplication	Recurrent genomic disorder	This CNV is reported in Decipher but with lesser evidence reported in ClinGen and were hence reclassified as not potentially damaging in the additional analysis.
191	16	21839340	22409463	1	male	171	570124	C16orf52,CDR2,EEF2K,NPIPB4,PDZD9,POLR3E,UQCRC2,VWA3A	Recurrent 16p12.1 microdeletion (neurodevelopmental susceptibility locus)-Deletion	Recurrent genomic disorder	This CNV is reported in Decipher but with lesser evidence reported in ClinGen and were hence reclassified as not potentially damaging in the additional analysis.
223	16	15131962	16291983	3	male	563	1160022	ABCC1,ABCC6,C16orf45,FOPNL,KIAA0430,LOC100505915,MIR3180-4,MIR484,MIR6506,MIR6511B1,MIR6511B2,MPV17L,MYH11,NDE1,NPIPA5,NTAN1,PDXDC1,PKD1P6-NPIPP1,RRN3	16p13.11 recurrent microduplication (neurocognitive disorder susceptibility locus)-Duplication	Recurrent genomic disorder	This CNV is reported in Decipher but with lesser evidence reported in ClinGen and were hence reclassified as not potentially damaging in the additional analysis.
242	16	21839340	22409463	1	female	171	570124	C16orf52,CDR2,EEF2K,NPIPB4,PDZD9,POLR3E,UQCRC2,VWA3A	Recurrent 16p12.1 microdeletion (neurodevelopmental susceptibility locus)-Deletion	Recurrent genomic disorder	This CNV is reported in Decipher but with lesser evidence reported in ClinGen and were hence reclassified as not potentially damaging in the additional analysis.
205	10	19103954	20432247	3	male	466	1328294	LOC101928834,MALRD1,PLXDC2		Large CNV	For pdCNV > 1 Mb and < 3 Mb, in the additional analysis we included only deletions with one or more coding exons from at least one brain-expressed gene that was also constrained for truncating variants (pLI ≥0.9) in gnomAD. CNV that did not meet these criteria were reclassified as not potentially damaging.
211	21	18853902	20746935	3	male	614	1893034	BTG3,C21orf91,C21orf91-OT1,CHODL,CHODL-AS1,CXADR,MIR548XHG,TMPRSS15		Large CNV	For pdCNV > 1 Mb and < 3 Mb, in the additional analysis we included only deletions with one or more coding exons from at least one brain-expressed gene that was also constrained for truncating variants (pLI ≥0.9) in gnomAD. CNV that did not meet these criteria were reclassified as not potentially damaging.
213	22	47959703	49460581	1	male	773	1500879	FAM19A5,LINC00898,LINC01310,LOC284930,LOC284933,MIR3201,MIR4535		Large CNV	For pdCNV > 1 Mb and < 3 Mb, in the additional analysis we included only deletions with one or more coding exons from at least one brain-expressed gene that was also constrained for truncating variants (pLI ≥0.9) in gnomAD. CNV that did not meet these criteria were reclassified as not potentially damaging.
217	1	98357743	99551140	1	male	280	1193398	DPYD,LOC100129620,LOC729987,MIR137,MIR137HG,MIR2682,PLPPR5,SNX7		Large CNV	For pdCNV > 1 Mb and < 3 Mb, in the additional analysis we included only deletions with one or more coding exons from at least one brain-expressed gene that was also constrained for truncating variants (pLI ≥0.9) in gnomAD. CNV that did not meet these criteria were reclassified as not potentially damaging.
218	13	87867196	89179012	3	male	220	1311817	LINC00397,LOC105370306,MIR4500,MIR4500HG,SLITRK5		Large CNV	For pdCNV > 1 Mb and < 3 Mb, in the additional analysis we included only deletions with one or more coding exons from at least one brain-expressed gene that was also constrained for truncating variants (pLI ≥0.9) in gnomAD. CNV that did not meet these criteria were reclassified as not potentially damaging.
230	5	177735777	180693127	3	female	1354	2957351	AACSP1,ADAMTS2,BTNL3,BTNL8,BTNL9,C5orf45,C5orf60,CANX,CBY3,CLK4,CNOT6,COL23A1,CTC-338M12.4,FLT4,GFPT2,GNB2L1,GRM6,HEIH,HNRNPH1,LINC00847,LOC100996419,LOC101928445,LOC102577426,LOC105377763,LTC4S,MAML1,MAPK9,MGAT1,MGAT4B,MIR1229,MIR340,MIR4638,MIR8089,OR2V1,OR2V2,OR2Y1,RASGEF1C,RNF130,RUFY1,SCGB3A1,SNORD95,SNORD96A,SQSTM1,TBC1D9B,TRIM41,TRIM52,TRIM52-AS1,TRIM7,ZFP2,ZFP62,ZNF354A,ZNF354B,ZNF354C,ZN…		Large CNV	For pdCNV > 1 Mb and < 3 Mb, in the additional analysis we included only deletions with one or more coding exons from at least one brain-expressed gene that was also constrained for truncating variants (pLI ≥0.9) in gnomAD. CNV that did not meet these criteria were reclassified as not potentially damaging.	Individual 230 has a terminal 5q duplication and a terminal 12q deletion, suggesting that she has an unbalanced translocation
231	3	707257	2028829	3	male	628	1321573	CNTN6,LINC01266		Large CNV	For pdCNV > 1 Mb and < 3 Mb, in the additional analysis we included only deletions with one or more coding exons from at least one brain-expressed gene that was also constrained for truncating variants (pLI ≥0.9) in gnomAD. CNV that did not meet these criteria were reclassified as not potentially damaging.
233	2	282736	1794410	3	male	527	1511675	FAM150B,LINC01115,LOC101060385,MYT1L,PXDN,SNTG2,TMEM18,TPO		Large CNV	For pdCNV > 1 Mb and < 3 Mb, in the additional analysis we included only deletions with one or more coding exons from at least one brain-expressed gene that was also constrained for truncating variants (pLI ≥0.9) in gnomAD. CNV that did not meet these criteria were reclassified as not potentially damaging.
234	13	32848991	35397846	3	female	995	2548856	BRCA2,FRY,KL,LINC00423,LINC00457,MINOS1P1,N4BP2L1,N4BP2L2,N4BP2L2-IT2,PDS5B,RFC3,STARD13,STARD13-AS,ZAR1L		Large CNV	For pdCNV > 1 Mb and < 3 Mb, in the additional analysis we included only deletions with one or more coding exons from at least one brain-expressed gene that was also constrained for truncating variants (pLI ≥0.9) in gnomAD. CNV that did not meet these criteria were reclassified as not potentially damaging.
237	15	78534110	80315416	3	male	756	1781307	ADAMTS7,ANKRD34C,ANKRD34C-AS1,BCL2A1,CHRNA3,CHRNA5,CHRNB4,CRABP1,CTSH,DNAJA4,HYKK,IREB2,KIAA1024,LOC646938,MIR184,MORF4L1,MTHFS,PSMA4,RASGRF1,ST20,ST20-AS1,ST20-MTHFS,TMED3,WDR61		Large CNV	For pdCNV > 1 Mb and < 3 Mb, in the additional analysis we included only deletions with one or more coding exons from at least one brain-expressed gene that was also constrained for truncating variants (pLI ≥0.9) in gnomAD. CNV that did not meet these criteria were reclassified as not potentially damaging.
238	18	62928901	64777678	1	male	380	1848778	CDH19,CDH7,MIR5011		Large CNV	For pdCNV > 1 Mb and < 3 Mb, in the additional analysis we included only deletions with one or more coding exons from at least one brain-expressed gene that was also constrained for truncating variants (pLI ≥0.9) in gnomAD. CNV that did not meet these criteria were reclassified as not potentially damaging.
